# Supplementary material for: Epicuticular wax accumulation and regulation of wax pathway gene expression during bioenergy Sorghum stem development
Source: Front Plant Sci. 2023 Oct 23;14:1227859. doi: 10.3389/fpls.2023.1227859 (PMC10626490; doi:10.3389/fpls.2023.1227859)
Supplement: Supplementary Figure 1 — Sorghum stem development diagram. The youngest phytomers are located immediately below the shoot apex (i.e., Phytomers 1-3, Nascent Leaf) with older and more developed phytomers are located further from the stem apex (i.e., Phytomer 7) (right, phytomer developmental arrow). Internodes associated with each phytomer are comprised of three stem tissues, the nodal plexus, internode and pulvinus. Internodes (Int), the last tissue produced during phytomer development, is formed by the action of an intercalary meristem (IM) (cell division), followed by cell elongation above the IM, and then cell maturation (accumulation of secondary cell walls). The locations where stem samples for SEM analysis (, , ) were taken is shown to the right of the stem diagram. SEM samples shown in were taken from older internodes (Int8, Int25) not shown in Supplementary Figure 1 . [file DataSheet_1.zip › Supplementary Table 6.xlsx]

## Sheet: R07020 Data
Table S6A. RNA-sequencing project information and SRA
User Program	Proposal ID	Principal Investigator	Sequencing Project ID	Sequencing Project Name ▲	Library Name	Sequencing Project Status	Sequencing Project Status Date	NCBI BioProject Accession	NCBI BioSample Accession	SRA Accession	Current Material Location	Current Material Location Date	Actual Library Creation Queue	Library Name	Sample ID	Sample Name	Sample Replicate Group	Sample Tube/Plate Label	Plate Location	Sample Receipt Date	Sample QC Date	Sample QC Comments	Sample QC Type	Sample QC Status	Current Volume (uL)	Current Concentration (ng/uL)	Total Amount Completed	Platform	Model	Actual Run Type	Total Bases	RQC Segment Comments	Embargo Days	Embargo Start Date	Embargo End Date	Sample Contact	JGI Project Manager
CSP	1338	Mullet, John	1190877	Sorghum bicolor R07020 internode growth and development Gene Expression Profiling	CTPUU	Complete	2018-11-29	PRJNA538516	SAMN11512532	SRP195229	Segment QC: Completed	2018-11-29	Illumina RNASeq w/PolyA Selection, Plates	CTPUU	178022	R1INT1	INT1	SbR07020_RNA_P1	B1	2018-03-30	2018-05-04	FA trace shows a few extra peaks.	Quantity+Quality	Pass	16.7	284.9	81.25 M reads	Illumina	NovaSeq	2x151	14324720398		0	2018-11-29	2018-11-29	Yu, Ka Man Jasmine	Barry, Kerrie
CSP	1338	Mullet, John	1190877	Sorghum bicolor R07020 internode growth and development Gene Expression Profiling	CTPUW	Complete	2018-11-29	PRJNA538517	SAMN11512713	SRP195173	Segment QC: Completed	2018-11-29	Illumina RNASeq w/PolyA Selection, Plates	CTPUW	178023	R1INT2	INT2	SbR07020_RNA_P1	C1	2018-03-30	2018-05-04	FA trace shows a few extra peaks.	Quantity+Quality	Pass	16.5	270.1	56.14 M reads	Illumina	NovaSeq	2x151	9774014372		0	2018-11-29	2018-11-29	Yu, Ka Man Jasmine	Barry, Kerrie
CSP	1338	Mullet, John	1190877	Sorghum bicolor R07020 internode growth and development Gene Expression Profiling	CTPUX	Complete	2018-11-29	PRJNA538518	SAMN11512712	SRP195234	Segment QC: Completed	2018-11-29	Illumina RNASeq w/PolyA Selection, Plates	CTPUX	178024	R1INT3-1	INT3-1	SbR07020_RNA_P1	D1	2018-03-30	2018-05-04	FA trace shows a few extra peaks.	Quantity+Quality	Pass	12.1	123.8	73.22 M reads	Illumina	NovaSeq	2x151	12784564792		0	2018-11-29	2018-11-29	Yu, Ka Man Jasmine	Barry, Kerrie
CSP	1338	Mullet, John	1190877	Sorghum bicolor R07020 internode growth and development Gene Expression Profiling	CTPUY	Complete	2018-11-29	PRJNA538519	SAMN11512711	SRP195174	Segment QC: Completed	2018-11-29	Illumina RNASeq w/PolyA Selection, Plates	CTPUY	178025	R1INT3-2	INT3-2	SbR07020_RNA_P1	E1	2018-03-30	2018-05-04	FA trace shows a few extra peaks.	Quantity+Quality	Pass	10.3	100.8	59.61 M reads	Illumina	NovaSeq	2x151	10581463920		0	2018-11-29	2018-11-29	Yu, Ka Man Jasmine	Barry, Kerrie
CSP	1338	Mullet, John	1190877	Sorghum bicolor R07020 internode growth and development Gene Expression Profiling	CTPUZ	Complete	2018-11-29	PRJNA538520	SAMN11512670	SRP195208	Segment QC: Completed	2018-11-29	Illumina RNASeq w/PolyA Selection, Plates	CTPUZ	178026	R1INT3-3	INT3-3	SbR07020_RNA_P1	F1	2018-03-30	2018-05-04	FA trace shows a few extra peaks.	Quantity+Quality	Pass	11.9	120.2	70.9 M reads	Illumina	NovaSeq	2x151	12193616024		0	2018-11-29	2018-11-29	Yu, Ka Man Jasmine	Barry, Kerrie
CSP	1338	Mullet, John	1190877	Sorghum bicolor R07020 internode growth and development Gene Expression Profiling	CTPWA	Complete	2018-11-29	PRJNA538521	SAMN11512710	SRP195277	Segment QC: Completed	2018-11-29	Illumina RNASeq w/PolyA Selection, Plates	CTPWA	178027	R1INT3-4	INT3-4	SbR07020_RNA_P1	G1	2018-03-30	2018-05-04	FA trace shows a few extra peaks.	Quantity+Quality	Pass	15.4	206.4	67.34 M reads	Illumina	NovaSeq	2x151	11601387984		0	2018-11-29	2018-11-29	Yu, Ka Man Jasmine	Barry, Kerrie
CSP	1338	Mullet, John	1190877	Sorghum bicolor R07020 internode growth and development Gene Expression Profiling	CTPWB	Complete	2018-11-29	PRJNA538522	SAMN11512709	SRP195276	Segment QC: Completed	2018-11-29	Illumina RNASeq w/PolyA Selection, Plates	CTPWB	178028	R1INT3-5	INT3-5	SbR07020_RNA_P1	A2	2018-03-30	2018-05-04	FA trace shows a few extra peaks.	Quantity+Quality	Pass	17.2	330.9	58.35 M reads	Illumina	NovaSeq	2x151	9978613332		0	2018-11-29	2018-11-29	Yu, Ka Man Jasmine	Barry, Kerrie
CSP	1338	Mullet, John	1190877	Sorghum bicolor R07020 internode growth and development Gene Expression Profiling	CTPWC	Complete	2018-11-29	PRJNA538523	SAMN11512708	SRP195249	Segment QC: Completed	2018-11-29	Illumina RNASeq w/PolyA Selection, Plates	CTPWC	178029	R1INT4-1	INT4-1	SbR07020_RNA_P1	B2	2018-03-30	2018-05-04	FA trace shows a few extra peaks.	Quantity+Quality	Pass	8.2	83.5	69.36 M reads	Illumina	NovaSeq	2x151	12371374130		0	2018-11-29	2018-11-29	Yu, Ka Man Jasmine	Barry, Kerrie
CSP	1338	Mullet, John	1190877	Sorghum bicolor R07020 internode growth and development Gene Expression Profiling	CTPWG	Complete	2018-11-29	PRJNA538524	SAMN11512677	SRP195274	Segment QC: Completed	2018-11-29	Illumina RNASeq w/PolyA Selection, Plates	CTPWG	178030	R1INT4-3	INT4-3	SbR07020_RNA_P1	C2	2018-03-30	2018-05-04	FA trace shows a few extra peaks.	Quantity+Quality	Pass	0.1	49.7	73.04 M reads	Illumina	NovaSeq	2x151	12999496380		0	2018-11-29	2018-11-29	Yu, Ka Man Jasmine	Barry, Kerrie
CSP	1338	Mullet, John	1190877	Sorghum bicolor R07020 internode growth and development Gene Expression Profiling	CTPWH	Complete	2018-11-29	PRJNA538525	SAMN11512700	SRP195228	Segment QC: Completed	2018-11-29	Illumina RNASeq w/PolyA Selection, Plates	CTPWH	178031	R1INT4-5	INT4-5	SbR07020_RNA_P1	D2	2018-03-30	2018-05-04	FA trace shows a few extra peaks.	Quantity+Quality	Pass	2.2	55.6	63.36 M reads	Illumina	NovaSeq	2x151	11067723482		0	2018-11-29	2018-11-29	Yu, Ka Man Jasmine	Barry, Kerrie
CSP	1338	Mullet, John	1190877	Sorghum bicolor R07020 internode growth and development Gene Expression Profiling	CTPWN	Complete	2018-11-29	PRJNA538526	SAMN11512699	SRP195278	Segment QC: Completed	2018-11-29	Illumina RNASeq w/PolyA Selection, Plates	CTPWN	178032	R1INT4-7	INT4-7	SbR07020_RNA_P1	E2	2018-03-30	2018-05-04	FA trace shows a few extra peaks.	Quantity+Quality	Pass	0	17.52	57.36 M reads	Illumina	NovaSeq	2x151	9981852886		0	2018-11-29	2018-11-29	Yu, Ka Man Jasmine	Barry, Kerrie
CSP	1338	Mullet, John	1190877	Sorghum bicolor R07020 internode growth and development Gene Expression Profiling	CTPWO	Complete	2018-11-29	PRJNA538527	SAMN11512698	SRP195280	Segment QC: Completed	2018-11-29	Illumina RNASeq w/PolyA Selection, Plates	CTPWO	178033	R1INT4-9	INT4-9	SbR07020_RNA_P1	F2	2018-03-30	2018-05-04	FA trace shows a few extra peaks.	Quantity+Quality	Pass	12.8	135.9	73.92 M reads	Illumina	NovaSeq	2x151	12617187936		0	2018-11-29	2018-11-29	Yu, Ka Man Jasmine	Barry, Kerrie
CSP	1338	Mullet, John	1190877	Sorghum bicolor R07020 internode growth and development Gene Expression Profiling	CTPWP	Complete	2018-11-29	PRJNA538528	SAMN11512679	SRP195273	Segment QC: Completed	2018-11-29	Illumina RNASeq w/PolyA Selection, Plates	CTPWP	178034	R1INT4-11	INT4-11	SbR07020_RNA_P1	G2	2018-03-30	2018-05-04	FA trace shows a few extra peaks.	Quantity+Quality	Pass	16.2	250.6	70.45 M reads	Illumina	NovaSeq	2x151	11939080760		0	2018-11-29	2018-11-29	Yu, Ka Man Jasmine	Barry, Kerrie
CSP	1338	Mullet, John	1190877	Sorghum bicolor R07020 internode growth and development Gene Expression Profiling	CTPWS	Complete	2018-11-29	PRJNA538529	SAMN11512697	SRP195279	Segment QC: Completed	2018-11-29	Illumina RNASeq w/PolyA Selection, Plates	CTPWS	178035	R1INT5-1	INT5-1	SbR07020_RNA_P1	H2	2018-03-30	2018-05-04	FA trace shows a few extra peaks.	Quantity+Quality	Pass	4.9	65.3	71.49 M reads	Illumina	NovaSeq	2x151	12725571508		0	2018-11-29	2018-11-29	Yu, Ka Man Jasmine	Barry, Kerrie
CSP	1338	Mullet, John	1190877	Sorghum bicolor R07020 internode growth and development Gene Expression Profiling	CTPWT	Complete	2018-11-29	PRJNA538530	SAMN11512696	SRP195175	Segment QC: Completed	2018-11-29	Illumina RNASeq w/PolyA Selection, Plates	CTPWT	178036	R1INT5-2	INT5-2	SbR07020_RNA_P1	A3	2018-03-30	2018-05-04	FA trace shows a few extra peaks.	Quantity+Quality	Pass	6.7	74.3	63.52 M reads	Illumina	NovaSeq	2x151	11207740950		0	2018-11-29	2018-11-29	Yu, Ka Man Jasmine	Barry, Kerrie
CSP	1338	Mullet, John	1190877	Sorghum bicolor R07020 internode growth and development Gene Expression Profiling	CTPWU	Complete	2018-11-29	PRJNA538531	SAMN11512695	SRP195237	Segment QC: Completed	2018-11-29	Illumina RNASeq w/PolyA Selection, Plates	CTPWU	178037	R1INT6-1	INT6-1	SbR07020_RNA_P1	B3	2018-03-30	2018-05-04	FA trace shows a few extra peaks.	Quantity+Quality	Pass	0	49.5	66.93 M reads	Illumina	NovaSeq	2x151	12116786922		0	2018-11-29	2018-11-29	Yu, Ka Man Jasmine	Barry, Kerrie
CSP	1338	Mullet, John	1190877	Sorghum bicolor R07020 internode growth and development Gene Expression Profiling	CTPWW	Complete	2018-11-29	PRJNA538532	SAMN11512678	SRP195238	Segment QC: Completed	2018-11-29	Illumina RNASeq w/PolyA Selection, Plates	CTPWW	178038	R1INT6-2	INT6-2	SbR07020_RNA_P1	C3	2018-03-30	2018-05-04	FA trace shows a few extra peaks.	Quantity+Quality	Pass	8.1	82.7	53.75 M reads	Illumina	NovaSeq	2x151	9595886316		0	2018-11-29	2018-11-29	Yu, Ka Man Jasmine	Barry, Kerrie
CSP	1338	Mullet, John	1190877	Sorghum bicolor R07020 internode growth and development Gene Expression Profiling	CTPWX	Complete	2018-11-29	PRJNA538533	SAMN11512692	SRP195241	Segment QC: Completed	2018-11-29	Illumina RNASeq w/PolyA Selection, Plates	CTPWX	178039	R1INT7-1	INT7-1	SbR07020_RNA_P1	D3	2018-03-30	2018-05-04	FA trace shows a few extra peaks.	Quantity+Quality	Pass	0	15.47	40.99 M reads	Illumina	NovaSeq	2x151	7517024318		0	2018-11-29	2018-11-29	Yu, Ka Man Jasmine	Barry, Kerrie
CSP	1338	Mullet, John	1190877	Sorghum bicolor R07020 internode growth and development Gene Expression Profiling	CTPWY	Complete	2018-11-29	PRJNA538534	SAMN11512691	SRP195242	Segment QC: Completed	2018-11-29	Illumina RNASeq w/PolyA Selection, Plates	CTPWY	178040	R1INT7-2	INT7-2	SbR07020_RNA_P1	E3	2018-03-30	2018-05-04	FA trace shows a few extra peaks.	Quantity+Quality	Pass	6.8	74.8	60.18 M reads	Illumina	NovaSeq	2x151	10877538680		0	2018-11-29	2018-11-29	Yu, Ka Man Jasmine	Barry, Kerrie
CSP	1338	Mullet, John	1190877	Sorghum bicolor R07020 internode growth and development Gene Expression Profiling	CTPWZ	Complete	2018-11-29	PRJNA538535	SAMN11512690	SRP195172	Segment QC: Completed	2018-11-29	Illumina RNASeq w/PolyA Selection, Plates	CTPWZ	178041	R4INT1	INT1	SbR07020_RNA_P1	F3	2018-03-30	2018-05-04	FA trace shows a few extra peaks.	Quantity+Quality	Pass	17.5	364.6	63.6 M reads	Illumina	NovaSeq	2x151	11011391724		0	2018-11-29	2018-11-29	Yu, Ka Man Jasmine	Barry, Kerrie
CSP	1338	Mullet, John	1190877	Sorghum bicolor R07020 internode growth and development Gene Expression Profiling	CTPXA	Complete	2018-11-29	PRJNA538536	SAMN11512680	SRP195210	Segment QC: Completed	2018-11-29	Illumina RNASeq w/PolyA Selection, Plates	CTPXA	178042	R4INT2	INT2	SbR07020_RNA_P1	G3	2018-03-30	2018-05-04	FA trace shows a few extra peaks.	Quantity+Quality	Pass	17.4	355.7	69.29 M reads	Illumina	NovaSeq	2x151	11885296976		0	2018-11-29	2018-11-29	Yu, Ka Man Jasmine	Barry, Kerrie
CSP	1338	Mullet, John	1190877	Sorghum bicolor R07020 internode growth and development Gene Expression Profiling	CTPXB	Complete	2018-11-29	PRJNA538537	SAMN11512689	SRP195212	Segment QC: Completed	2018-11-29	Illumina RNASeq w/PolyA Selection, Plates	CTPXB	178043	R4INT3-1	INT3-1	SbR07020_RNA_P1	H3	2018-03-30	2018-05-04	FA trace shows a few extra peaks.	Quantity+Quality	Pass	9.1	89.8	63.39 M reads	Illumina	NovaSeq	2x151	10965166396		0	2018-11-29	2018-11-29	Yu, Ka Man Jasmine	Barry, Kerrie
CSP	1338	Mullet, John	1190877	Sorghum bicolor R07020 internode growth and development Gene Expression Profiling	CTPXC	Complete	2018-11-29	PRJNA538538	SAMN11512688	SRP195209	Segment QC: Completed	2018-11-29	Illumina RNASeq w/PolyA Selection, Plates	CTPXC	178044	R4INT3-3	INT3-3	SbR07020_RNA_P1	A4	2018-03-30	2018-05-04	FA trace shows a few extra peaks.	Quantity+Quality	Pass	7.8	80.7	57.15 M reads	Illumina	NovaSeq	2x151	9777544752		0	2018-11-29	2018-11-29	Yu, Ka Man Jasmine	Barry, Kerrie
CSP	1338	Mullet, John	1190877	Sorghum bicolor R07020 internode growth and development Gene Expression Profiling	CTPXG	Complete	2018-11-29	PRJNA538539	SAMN11512687	SRP195215	Segment QC: Completed	2018-11-29	Illumina RNASeq w/PolyA Selection, Plates	CTPXG	178045	R4INT3-4	INT3-4	SbR07020_RNA_P1	B4	2018-03-30	2018-05-04	FA trace shows a few extra peaks.	Quantity+Quality	Pass	8	82.1	67.78 M reads	Illumina	NovaSeq	2x151	11707997608		0	2018-11-29	2018-11-29	Yu, Ka Man Jasmine	Barry, Kerrie
CSP	1338	Mullet, John	1190877	Sorghum bicolor R07020 internode growth and development Gene Expression Profiling	CTPXH	Complete	2018-11-29	PRJNA538540	SAMN11512671	SRP195220	Segment QC: Completed	2018-11-29	Illumina RNASeq w/PolyA Selection, Plates	CTPXH	178046	R4INT3-5	INT3-5	SbR07020_RNA_P1	C4	2018-03-30	2018-05-04	FA trace shows a few extra peaks.	Quantity+Quality	Pass	13.8	156	64.72 M reads	Illumina	NovaSeq	2x151	10900684262		0	2018-11-29	2018-11-29	Yu, Ka Man Jasmine	Barry, Kerrie
CSP	1338	Mullet, John	1190877	Sorghum bicolor R07020 internode growth and development Gene Expression Profiling	CTPXN	Complete	2018-11-29	PRJNA538541	SAMN11512612	SRP195184	Segment QC: Completed	2018-11-29	Illumina RNASeq w/PolyA Selection, Plates	CTPXN	178047	R4INT3-6	INT3-6	SbR07020_RNA_P1	D4	2018-03-30	2018-05-04	FA trace shows a few extra peaks.	Quantity+Quality	Pass	17.8	409.6	85.74 M reads	Illumina	NovaSeq	2x151	14688252596		0	2018-11-29	2018-11-29	Yu, Ka Man Jasmine	Barry, Kerrie
CSP	1338	Mullet, John	1190877	Sorghum bicolor R07020 internode growth and development Gene Expression Profiling	CTPXO	Complete	2018-11-29	PRJNA538542	SAMN11512611	SRP195187	Segment QC: Completed	2018-11-29	Illumina RNASeq w/PolyA Selection, Plates	CTPXO	178048	R4INT4-1	INT4-1	SbR07020_RNA_P1	E4	2018-03-30	2018-05-04	FA trace shows a few extra peaks.	Quantity+Quality	Pass	7	75.8	67.15 M reads	Illumina	NovaSeq	2x151	11884015892		0	2018-11-29	2018-11-29	Yu, Ka Man Jasmine	Barry, Kerrie
CSP	1338	Mullet, John	1190877	Sorghum bicolor R07020 internode growth and development Gene Expression Profiling	CTPXP	Complete	2018-11-29	PRJNA538543	SAMN11512610	SRP195196	Segment QC: Completed	2018-11-29	Illumina RNASeq w/PolyA Selection, Plates	CTPXP	178049	R4INT4-3	INT4-3	SbR07020_RNA_P1	F4	2018-03-30	2018-05-04	FA trace shows a few extra peaks.	Quantity+Quality	Pass	1.7	54.1	61.6 M reads	Illumina	NovaSeq	2x151	10792338440		0	2018-11-29	2018-11-29	Yu, Ka Man Jasmine	Barry, Kerrie
CSP	1338	Mullet, John	1190877	Sorghum bicolor R07020 internode growth and development Gene Expression Profiling	CTPXS	Complete	2018-11-29	PRJNA538544	SAMN11512672	SRP195243	Segment QC: Completed	2018-11-29	Illumina RNASeq w/PolyA Selection, Plates	CTPXS	178050	R4INT4-5	INT4-5	SbR07020_RNA_P1	G4	2018-03-30	2018-05-04	FA trace shows a few extra peaks.	Quantity+Quality	Pass	3.4	59.5	80.1 M reads	Illumina	NovaSeq	2x151	13812093216		0	2018-11-29	2018-11-29	Yu, Ka Man Jasmine	Barry, Kerrie
CSP	1338	Mullet, John	1190877	Sorghum bicolor R07020 internode growth and development Gene Expression Profiling	CTPXT	Complete	2018-11-29	PRJNA538545	SAMN11512609	SRP195246	Segment QC: Completed	2018-11-29	Illumina RNASeq w/PolyA Selection, Plates	CTPXT	178051	R4INT4-7	INT4-7	SbR07020_RNA_P1	H4	2018-03-30	2018-05-04	FA trace shows a few extra peaks.	Quantity+Quality	Pass	0	48.3	64.32 M reads	Illumina	NovaSeq	2x151	11301539130		0	2018-11-29	2018-11-29	Yu, Ka Man Jasmine	Barry, Kerrie
CSP	1338	Mullet, John	1190877	Sorghum bicolor R07020 internode growth and development Gene Expression Profiling	CTPXU	Complete	2018-11-29	PRJNA538546	SAMN11512608	SRP195247	Segment QC: Completed	2018-11-29	Illumina RNASeq w/PolyA Selection, Plates	CTPXU	178052	R4INT4-9	INT4-9	SbR07020_RNA_P1	A5	2018-03-30	2018-05-04	FA trace shows a few extra peaks.	Quantity+Quality	Pass	0	49.2	51.43 M reads	Illumina	NovaSeq	2x151	8910386784		0	2018-11-29	2018-11-29	Yu, Ka Man Jasmine	Barry, Kerrie
CSP	1338	Mullet, John	1190877	Sorghum bicolor R07020 internode growth and development Gene Expression Profiling	CTPXW	Complete	2018-11-29	PRJNA538547	SAMN11512607	SRP195245	Segment QC: Completed	2018-11-29	Illumina RNASeq w/PolyA Selection, Plates	CTPXW	178053	R4INT4-11	INT4-11	SbR07020_RNA_P1	B5	2018-03-30	2018-05-04	FA trace shows a few extra peaks.	Quantity+Quality	Pass	3.8	60.8	64.09 M reads	Illumina	NovaSeq	2x151	10986868418		0	2018-11-29	2018-11-29	Yu, Ka Man Jasmine	Barry, Kerrie
CSP	1338	Mullet, John	1190877	Sorghum bicolor R07020 internode growth and development Gene Expression Profiling	CTPXX	Complete	2018-11-29	PRJNA538548	SAMN11512606	SRP195235	Segment QC: Completed	2018-11-29	Illumina RNASeq w/PolyA Selection, Plates	CTPXX	178054	R4INT5-1	INT5-1	SbR07020_RNA_P1	C5	2018-03-30	2018-05-04	FA trace shows a few extra peaks.	Quantity+Quality	Pass	4.1	62.1	65.43 M reads	Illumina	NovaSeq	2x151	11685454818		0	2018-11-29	2018-11-29	Yu, Ka Man Jasmine	Barry, Kerrie
CSP	1338	Mullet, John	1190877	Sorghum bicolor R07020 internode growth and development Gene Expression Profiling	CTPXY	Complete	2018-11-29	PRJNA538549	SAMN11512605	SRP195236	Segment QC: Completed	2018-11-29	Illumina RNASeq w/PolyA Selection, Plates	CTPXY	178055	R4INT5-2	INT5-2	SbR07020_RNA_P1	D5	2018-03-30	2018-05-04	FA trace shows a few extra peaks.	Quantity+Quality	Pass	8.4	84.6	86.87 M reads	Illumina	NovaSeq	2x151	15333831352		0	2018-11-29	2018-11-29	Yu, Ka Man Jasmine	Barry, Kerrie
CSP	1338	Mullet, John	1190877	Sorghum bicolor R07020 internode growth and development Gene Expression Profiling	CTPXZ	Complete	2018-11-29	PRJNA538550	SAMN11512604	SRP195272	Segment QC: Completed	2018-11-29	Illumina RNASeq w/PolyA Selection, Plates	CTPXZ	178056	R4INT6-1	INT6-1	SbR07020_RNA_P1	E5	2018-03-30	2018-05-04	FA trace shows a few extra peaks.	Quantity+Quality	Pass	3.1	58.6	58.78 M reads	Illumina	NovaSeq	2x151	10599716196		0	2018-11-29	2018-11-29	Yu, Ka Man Jasmine	Barry, Kerrie
CSP	1338	Mullet, John	1190877	Sorghum bicolor R07020 internode growth and development Gene Expression Profiling	CTPYA	Complete	2018-11-29	PRJNA538551	SAMN11512603	SRP195224	Segment QC: Completed	2018-11-29	Illumina RNASeq w/PolyA Selection, Plates	CTPYA	178057	R4INT6-2	INT6-2	SbR07020_RNA_P1	F5	2018-03-30	2018-05-04	FA trace shows a few extra peaks.	Quantity+Quality	Pass	6.6	73.6	67.08 M reads	Illumina	NovaSeq	2x151	11775082076		0	2018-11-29	2018-11-29	Yu, Ka Man Jasmine	Barry, Kerrie
CSP	1338	Mullet, John	1190877	Sorghum bicolor R07020 internode growth and development Gene Expression Profiling	CTPYB	Complete	2018-11-29	PRJNA538552	SAMN11512681	SRP195154	Segment QC: Completed	2018-11-29	Illumina RNASeq w/PolyA Selection, Plates	CTPYB	178058	R4INT7-1	INT7-1	SbR07020_RNA_P1	G5	2018-03-30	2018-05-04	FA trace shows a few extra peaks.	Quantity+Quality	Pass	7.4	78.1	57.83 M reads	Illumina	NovaSeq	2x151	10386142400		0	2018-11-29	2018-11-29	Yu, Ka Man Jasmine	Barry, Kerrie
CSP	1338	Mullet, John	1190877	Sorghum bicolor R07020 internode growth and development Gene Expression Profiling	CTPYC	Complete	2018-11-29	PRJNA538553	SAMN11512602	SRP195230	Segment QC: Completed	2018-11-29	Illumina RNASeq w/PolyA Selection, Plates	CTPYC	178059	R4INT7-2	INT7-2	SbR07020_RNA_P1	H5	2018-03-30	2018-05-04	FA trace shows a few extra peaks.	Quantity+Quality	Pass	3.3	59.1	78.69 M reads	Illumina	NovaSeq	2x151	13833617058		0	2018-11-29	2018-11-29	Yu, Ka Man Jasmine	Barry, Kerrie
CSP	1338	Mullet, John	1190877	Sorghum bicolor R07020 internode growth and development Gene Expression Profiling	CTPYG	Complete	2018-11-29	PRJNA538554	SAMN11512601	SRP195176	Segment QC: Completed	2018-11-29	Illumina RNASeq w/PolyA Selection, Plates	CTPYG	178060	R5INT1	INT1	SbR07020_RNA_P1	A6	2018-03-30	2018-05-04	FA trace shows a few extra peaks.	Quantity+Quality	Pass	15.7	221.1	74.41 M reads	Illumina	NovaSeq	2x151	12978930784		0	2018-11-29	2018-11-29	Yu, Ka Man Jasmine	Barry, Kerrie
CSP	1338	Mullet, John	1190877	Sorghum bicolor R07020 internode growth and development Gene Expression Profiling	CTPYH	Complete	2018-11-29	PRJNA538555	SAMN11512600	SRP195161	Segment QC: Completed	2018-11-29	Illumina RNASeq w/PolyA Selection, Plates	CTPYH	178061	R5INT2	INT2	SbR07020_RNA_P1	B6	2018-03-30	2018-05-04	FA trace shows a few extra peaks.	Quantity+Quality	Pass	17.1	324.2	75.46 M reads	Illumina	NovaSeq	2x151	12986295658		0	2018-11-29	2018-11-29	Yu, Ka Man Jasmine	Barry, Kerrie
CSP	1338	Mullet, John	1190877	Sorghum bicolor R07020 internode growth and development Gene Expression Profiling	CTPYN	Complete	2018-11-29	PRJNA538556	SAMN11512599	SRP195268	Segment QC: Completed	2018-11-29	Illumina RNASeq w/PolyA Selection, Plates	CTPYN	178062	R5INT3-1	INT3-1	SbR07020_RNA_P1	C6	2018-03-30	2018-05-04	FA trace shows a few extra peaks.	Quantity+Quality	Pass	1	52.2	61.96 M reads	Illumina	NovaSeq	2x151	10836919680		0	2018-11-29	2018-11-29	Yu, Ka Man Jasmine	Barry, Kerrie
CSP	1338	Mullet, John	1190877	Sorghum bicolor R07020 internode growth and development Gene Expression Profiling	CTPYO	Complete	2018-11-29	PRJNA538557	SAMN11512598	SRP195265	Segment QC: Completed	2018-11-29	Illumina RNASeq w/PolyA Selection, Plates	CTPYO	178063	R5INT3-3	INT3-3	SbR07020_RNA_P1	D6	2018-03-30	2018-05-04	FA trace shows a few extra peaks.	Quantity+Quality	Pass	0	46	65.07 M reads	Illumina	NovaSeq	2x151	11267231326		0	2018-11-29	2018-11-29	Yu, Ka Man Jasmine	Barry, Kerrie
CSP	1338	Mullet, John	1190877	Sorghum bicolor R07020 internode growth and development Gene Expression Profiling	CTPYP	Complete	2018-11-29	PRJNA538558	SAMN11512682	SRP195281	Segment QC: Completed	2018-11-29	Illumina RNASeq w/PolyA Selection, Plates	CTPYP	178064	R5INT3-5	INT3-5	SbR07020_RNA_P1	E6	2018-03-30	2018-05-04	FA trace shows a few extra peaks.	Quantity+Quality	Pass	15.8	226.5	69.25 M reads	Illumina	NovaSeq	2x151	12037507996		0	2018-11-29	2018-11-29	Yu, Ka Man Jasmine	Barry, Kerrie
CSP	1338	Mullet, John	1190877	Sorghum bicolor R07020 internode growth and development Gene Expression Profiling	CTPYS	Complete	2018-11-29	PRJNA538559	SAMN11512597	SRP195191	Segment QC: Completed	2018-11-29	Illumina RNASeq w/PolyA Selection, Plates	CTPYS	178065	R5INT3-6	INT3-6	SbR07020_RNA_P1	F6	2018-03-30	2018-05-04	FA trace shows a few extra peaks.	Quantity+Quality	Pass	5.4	67.5	97.84 M reads	Illumina	NovaSeq	2x151	16626284746		0	2018-11-29	2018-11-29	Yu, Ka Man Jasmine	Barry, Kerrie
CSP	1338	Mullet, John	1190877	Sorghum bicolor R07020 internode growth and development Gene Expression Profiling	CTPYT	Complete	2018-11-29	PRJNA538560	SAMN11512596	SRP195283	Segment QC: Completed	2018-11-29	Illumina RNASeq w/PolyA Selection, Plates	CTPYT	178066	R5INT3-7	INT3-7	SbR07020_RNA_P1	G6	2018-03-30	2018-05-04	FA trace shows a few extra peaks.	Quantity+Quality	Pass	17.5	364	63.43 M reads	Illumina	NovaSeq	2x151	10797947788		0	2018-11-29	2018-11-29	Yu, Ka Man Jasmine	Barry, Kerrie
CSP	1338	Mullet, John	1190877	Sorghum bicolor R07020 internode growth and development Gene Expression Profiling	CTPYU	Complete	2018-11-29	PRJNA538561	SAMN11512683	SRP195193	Segment QC: Completed	2018-11-29	Illumina RNASeq w/PolyA Selection, Plates	CTPYU	178067	R5INT4-1	INT4-1	SbR07020_RNA_P1	H6	2018-03-30	2018-05-04	FA trace shows a few extra peaks.	Quantity+Quality	Pass	5.6	68.3	59.56 M reads	Illumina	NovaSeq	2x151	10570171838		0	2018-11-29	2018-11-29	Yu, Ka Man Jasmine	Barry, Kerrie
CSP	1338	Mullet, John	1190877	Sorghum bicolor R07020 internode growth and development Gene Expression Profiling	CTPYW	Complete	2018-11-29	PRJNA538562	SAMN11512595	SRP195189	Segment QC: Completed	2018-11-29	Illumina RNASeq w/PolyA Selection, Plates	CTPYW	178068	R5INT4-3	INT4-3	SbR07020_RNA_P1	A7	2018-03-30	2018-05-04	FA trace shows a few extra peaks.	Quantity+Quality	Pass	2.8	57.4	48.93 M reads	Illumina	NovaSeq	2x151	8490637890		0	2018-11-29	2018-11-29	Yu, Ka Man Jasmine	Barry, Kerrie
CSP	1338	Mullet, John	1190877	Sorghum bicolor R07020 internode growth and development Gene Expression Profiling	CTPYX	Complete	2018-11-29	PRJNA538563	SAMN11512594	SRP195194	Segment QC: Completed	2018-11-29	Illumina RNASeq w/PolyA Selection, Plates	CTPYX	178069	R5INT4-5	INT4-5	SbR07020_RNA_P1	B7	2018-03-30	2018-05-04	FA trace shows a few extra peaks.	Quantity+Quality	Pass	0	44.2	82.2 M reads	Illumina	NovaSeq	2x151	14218372910		0	2018-11-29	2018-11-29	Yu, Ka Man Jasmine	Barry, Kerrie
CSP	1338	Mullet, John	1190877	Sorghum bicolor R07020 internode growth and development Gene Expression Profiling	CTPYY	Complete	2018-11-29	PRJNA538564	SAMN11512593	SRP195190	Segment QC: Completed	2018-11-29	Illumina RNASeq w/PolyA Selection, Plates	CTPYY	178070	R5INT4-7	INT4-7	SbR07020_RNA_P1	C7	2018-03-30	2018-05-04	FA trace shows a few extra peaks.	Quantity+Quality	Pass	1	52	80.68 M reads	Illumina	NovaSeq	2x151	14057107326		0	2018-11-29	2018-11-29	Yu, Ka Man Jasmine	Barry, Kerrie
CSP	1338	Mullet, John	1190877	Sorghum bicolor R07020 internode growth and development Gene Expression Profiling	CTPYZ	Complete	2018-11-29	PRJNA538565	SAMN11512662	SRP195164	Segment QC: Completed	2018-11-29	Illumina RNASeq w/PolyA Selection, Plates	CTPYZ	178071	R5INT4-9	INT4-9	SbR07020_RNA_P1	D7	2018-03-30	2018-05-04	FA trace shows a few extra peaks.	Quantity+Quality	Pass	6.2	71.4	51.82 M reads	Illumina	NovaSeq	2x151	8921566522		0	2018-11-29	2018-11-29	Yu, Ka Man Jasmine	Barry, Kerrie
CSP	1338	Mullet, John	1190877	Sorghum bicolor R07020 internode growth and development Gene Expression Profiling	CTPZA	Complete	2018-11-29	PRJNA538566	SAMN11512592	SRP195165	Segment QC: Completed	2018-11-29	Illumina RNASeq w/PolyA Selection, Plates	CTPZA	178072	R5INT4-11	INT4-11	SbR07020_RNA_P1	E7	2018-03-30	2018-05-04	FA trace shows a few extra peaks.	Quantity+Quality	Pass	8.7	86.9	57.81 M reads	Illumina	NovaSeq	2x151	10050345278		0	2018-11-29	2018-11-29	Yu, Ka Man Jasmine	Barry, Kerrie
CSP	1338	Mullet, John	1190877	Sorghum bicolor R07020 internode growth and development Gene Expression Profiling	CTPZB	Complete	2018-11-29	PRJNA538567	SAMN11512591	SRP195170	Segment QC: Completed	2018-11-29	Illumina RNASeq w/PolyA Selection, Plates	CTPZB	178073	R5INT5-1	INT5-1	SbR07020_RNA_P1	F7	2018-03-30	2018-05-04	FA trace shows a few extra peaks.	Quantity+Quality	Pass	0	49	67.55 M reads	Illumina	NovaSeq	2x151	11958020690		0	2018-11-29	2018-11-29	Yu, Ka Man Jasmine	Barry, Kerrie
CSP	1338	Mullet, John	1190877	Sorghum bicolor R07020 internode growth and development Gene Expression Profiling	CTPZC	Complete	2018-11-29	PRJNA538568	SAMN11512590	SRP195169	Segment QC: Completed	2018-11-29	Illumina RNASeq w/PolyA Selection, Plates	CTPZC	178074	R5INT5-2	INT5-2	SbR07020_RNA_P1	G7	2018-03-30	2018-05-04	FA trace shows a few extra peaks.	Quantity+Quality	Pass	7.5	78.5	49.35 M reads	Illumina	NovaSeq	2x151	8906715974		0	2018-11-29	2018-11-29	Yu, Ka Man Jasmine	Barry, Kerrie
CSP	1338	Mullet, John	1190877	Sorghum bicolor R07020 internode growth and development Gene Expression Profiling	CTPZG	Complete	2018-11-29	PRJNA538569	SAMN11512684	SRP195203	Segment QC: Completed	2018-11-29	Illumina RNASeq w/PolyA Selection, Plates	CTPZG	178075	R5INT6-1	INT6-1	SbR07020_RNA_P1	H7	2018-03-30	2018-05-04	FA trace shows a few extra peaks.	Quantity+Quality	Pass	0.7	51.4	61.46 M reads	Illumina	NovaSeq	2x151	10797441938		0	2018-11-29	2018-11-29	Yu, Ka Man Jasmine	Barry, Kerrie
CSP	1338	Mullet, John	1190877	Sorghum bicolor R07020 internode growth and development Gene Expression Profiling	CTPZH	Complete	2018-11-29	PRJNA538570	SAMN11512589	SRP195168	Segment QC: Completed	2018-11-29	Illumina RNASeq w/PolyA Selection, Plates	CTPZH	178076	R5INT6-2	INT6-2	SbR07020_RNA_P1	A8	2018-03-30	2018-05-04	FA trace shows a few extra peaks.	Quantity+Quality	Pass	0	47.1	58.78 M reads	Illumina	NovaSeq	2x151	10343802604		0	2018-11-29	2018-11-29	Yu, Ka Man Jasmine	Barry, Kerrie
CSP	1338	Mullet, John	1190877	Sorghum bicolor R07020 internode growth and development Gene Expression Profiling	CTPZN	Complete	2018-11-29	PRJNA538571	SAMN11512588	SRP195167	Segment QC: Completed	2018-11-29	Illumina RNASeq w/PolyA Selection, Plates	CTPZN	178077	R5INT7-1	INT7-1	SbR07020_RNA_P1	B8	2018-03-30	2018-05-04	FA trace shows a few extra peaks.	Quantity+Quality	Pass	0.4	50.6	64.28 M reads	Illumina	NovaSeq	2x151	11512629278		0	2018-11-29	2018-11-29	Yu, Ka Man Jasmine	Barry, Kerrie
CSP	1338	Mullet, John	1190877	Sorghum bicolor R07020 internode growth and development Gene Expression Profiling	CTPZO	Complete	2018-11-29	PRJNA538572	SAMN11512587	SRP195166	Segment QC: Completed	2018-11-29	Illumina RNASeq w/PolyA Selection, Plates	CTPZO	178078	R5INT7-2	INT7-2	SbR07020_RNA_P1	C8	2018-03-30	2018-05-04	FA trace shows a few extra peaks.	Quantity+Quality	Pass	3.6	60.1	65.6 M reads	Illumina	NovaSeq	2x151	11463398446		0	2018-11-29	2018-11-29	Yu, Ka Man Jasmine	Barry, Kerrie
CSP	1338	Mullet, John	1190877	Sorghum bicolor R07020 internode growth and development Gene Expression Profiling	CTBZS	Complete	2018-11-29	PRJNA538573	SAMN11512668	SRP195217	Segment QC: Completed	2018-11-29	Illumina RNASeq w/PolyA Selection, Plates	CTBZS	178109	R1INT3-1C	INT3-1C	SbR07020_RNA_P2	C1	2018-03-30	2018-04-19		Quantity+Quality	Pass	0	43.59	32.85 M reads	Illumina	NovaSeq	2x151	1410580392		0	2018-11-29	2018-11-29	Yu, Ka Man Jasmine	Barry, Kerrie
CSP	1338	Mullet, John	1190877	Sorghum bicolor R07020 internode growth and development Gene Expression Profiling	CTBZS	Complete	2018-11-29	PRJNA538573	SAMN11512668	SRP195217	Segment QC: Completed	2018-11-29	Illumina RNASeq w/PolyA Selection, Plates	CTBZS	178109	R1INT3-1C	INT3-1C	SbR07020_RNA_P2	C1	2018-03-30	2018-04-19		Quantity+Quality	Pass	0	43.59	32.85 M reads	Illumina	NovaSeq	2x151	4652425364		0	2018-11-29	2018-11-29	Yu, Ka Man Jasmine	Barry, Kerrie
CSP	1338	Mullet, John	1190877	Sorghum bicolor R07020 internode growth and development Gene Expression Profiling	CTBZS	Complete	2018-11-29	PRJNA538573	SAMN11512668		SOW: Complete	2018-11-29	Illumina RNASeq w/PolyA Selection, Plates	CTBZS	178109	R1INT3-1C	INT3-1C	SbR07020_RNA_P2	C1	2018-03-30	2018-04-19		Quantity+Quality	Pass	0	43.59	32.85 M reads	Illumina	NovaSeq				0	2018-11-29	2018-11-29	Yu, Ka Man Jasmine	Barry, Kerrie
CSP	1338	Mullet, John	1190877	Sorghum bicolor R07020 internode growth and development Gene Expression Profiling	CTBZT	Complete	2018-11-29	PRJNA538574	SAMN11512586	SRP195221	Segment QC: Completed	2018-11-29	Illumina RNASeq w/PolyA Selection, Plates	CTBZT	178110	R2INT3-1C	INT3-1C	SbR07020_RNA_P2	D1	2018-03-30	2018-04-19		Quantity+Quality	Pass	4.3	74.1	39.48 M reads	Illumina	NovaSeq	2x151	7255785862		0	2018-11-29	2018-11-29	Yu, Ka Man Jasmine	Barry, Kerrie
CSP	1338	Mullet, John	1190877	Sorghum bicolor R07020 internode growth and development Gene Expression Profiling	CTBZT	Complete	2018-11-29	PRJNA538574	SAMN11512586		SOW: Complete	2018-11-29	Illumina RNASeq w/PolyA Selection, Plates	CTBZT	178110	R2INT3-1C	INT3-1C	SbR07020_RNA_P2	D1	2018-03-30	2018-04-19		Quantity+Quality	Pass	4.3	74.1	39.48 M reads	Illumina	NovaSeq				0	2018-11-29	2018-11-29	Yu, Ka Man Jasmine	Barry, Kerrie
CSP	1338	Mullet, John	1190877	Sorghum bicolor R07020 internode growth and development Gene Expression Profiling	CTBZU	Complete	2018-11-29	PRJNA538575	SAMN11512585	SRP195222	Segment QC: Completed	2018-11-29	Illumina RNASeq w/PolyA Selection, Plates	CTBZU	178111	R3INT3-1C	INT3-1C	SbR07020_RNA_P2	E1	2018-03-30	2018-04-19		Quantity+Quality	Pass	0	43.15	34.21 M reads	Illumina	NovaSeq	2x151	2226067066		0	2018-11-29	2018-11-29	Yu, Ka Man Jasmine	Barry, Kerrie
CSP	1338	Mullet, John	1190877	Sorghum bicolor R07020 internode growth and development Gene Expression Profiling	CTBZU	Complete	2018-11-29	PRJNA538575	SAMN11512585	SRP195222	Segment QC: Completed	2018-11-29	Illumina RNASeq w/PolyA Selection, Plates	CTBZU	178111	R3INT3-1C	INT3-1C	SbR07020_RNA_P2	E1	2018-03-30	2018-04-19		Quantity+Quality	Pass	0	43.15	34.21 M reads	Illumina	NovaSeq	2x151	3980741426		0	2018-11-29	2018-11-29	Yu, Ka Man Jasmine	Barry, Kerrie
CSP	1338	Mullet, John	1190877	Sorghum bicolor R07020 internode growth and development Gene Expression Profiling	CTBZW	Complete	2018-11-29	PRJNA538576	SAMN11512584	SRP195232	Segment QC: Completed	2018-11-29	Illumina RNASeq w/PolyA Selection, Plates	CTBZW	178112	R1INT3-2C	INT3-2C	SbR07020_RNA_P2	F1	2018-03-30	2018-04-19		Quantity+Quality	Pass	0	32.38	40.05 M reads	Illumina	NovaSeq	2x151	6032588014		0	2018-11-29	2018-11-29	Yu, Ka Man Jasmine	Barry, Kerrie
CSP	1338	Mullet, John	1190877	Sorghum bicolor R07020 internode growth and development Gene Expression Profiling	CTBZW	Complete	2018-11-29	PRJNA538576	SAMN11512584	SRP195232	Segment QC: Completed	2018-11-29	Illumina RNASeq w/PolyA Selection, Plates	CTBZW	178112	R1INT3-2C	INT3-2C	SbR07020_RNA_P2	F1	2018-03-30	2018-04-19		Quantity+Quality	Pass	0	32.38	40.05 M reads	Illumina	NovaSeq	2x151	1155590014		0	2018-11-29	2018-11-29	Yu, Ka Man Jasmine	Barry, Kerrie
CSP	1338	Mullet, John	1190877	Sorghum bicolor R07020 internode growth and development Gene Expression Profiling	CTBZX	Complete	2018-11-29	PRJNA538577	SAMN11512663	SRP195200	Segment QC: Completed	2018-11-29	Illumina RNASeq w/PolyA Selection, Plates	CTBZX	178113	R2INT3-2C	INT3-2C	SbR07020_RNA_P2	G1	2018-03-30	2018-04-19		Quantity+Quality	Pass	6.2	86.2	40.18 M reads	Illumina	NovaSeq	2x151	2427125378		0	2018-11-29	2018-11-29	Yu, Ka Man Jasmine	Barry, Kerrie
CSP	1338	Mullet, John	1190877	Sorghum bicolor R07020 internode growth and development Gene Expression Profiling	CTBZX	Complete	2018-11-29	PRJNA538577	SAMN11512663	SRP195200	Segment QC: Completed	2018-11-29	Illumina RNASeq w/PolyA Selection, Plates	CTBZX	178113	R2INT3-2C	INT3-2C	SbR07020_RNA_P2	G1	2018-03-30	2018-04-19		Quantity+Quality	Pass	6.2	86.2	40.18 M reads	Illumina	NovaSeq	2x151	4854266460		0	2018-11-29	2018-11-29	Yu, Ka Man Jasmine	Barry, Kerrie
CSP	1338	Mullet, John	1190877	Sorghum bicolor R07020 internode growth and development Gene Expression Profiling	CTBZY	Complete	2018-11-29	PRJNA538578	SAMN11512583	SRP195216	Segment QC: Completed	2018-11-29	Illumina RNASeq w/PolyA Selection, Plates	CTBZY	178114	R3INT3-2C	INT3-2C	SbR07020_RNA_P2	A2	2018-03-30	2018-04-19		Quantity+Quality	Pass	0	46.46	40.03 M reads	Illumina	NovaSeq	2x151	5466446734		0	2018-11-29	2018-11-29	Yu, Ka Man Jasmine	Barry, Kerrie
CSP	1338	Mullet, John	1190877	Sorghum bicolor R07020 internode growth and development Gene Expression Profiling	CTBZY	Complete	2018-11-29	PRJNA538578	SAMN11512583	SRP195216	Segment QC: Completed	2018-11-29	Illumina RNASeq w/PolyA Selection, Plates	CTBZY	178114	R3INT3-2C	INT3-2C	SbR07020_RNA_P2	A2	2018-03-30	2018-04-19		Quantity+Quality	Pass	0	46.46	40.03 M reads	Illumina	NovaSeq	2x151	1996372510		0	2018-11-29	2018-11-29	Yu, Ka Man Jasmine	Barry, Kerrie
CSP	1338	Mullet, John	1190877	Sorghum bicolor R07020 internode growth and development Gene Expression Profiling	CTBZZ	Complete	2018-11-29	PRJNA538579	SAMN11512582	SRP195231	Segment QC: Completed	2018-11-29	Illumina RNASeq w/PolyA Selection, Plates	CTBZZ	178115	R1INT3-3C	INT3-3C	SbR07020_RNA_P2	B2	2018-03-30	2018-04-19		Quantity+Quality	Pass	5	77.9	37.96 M reads	Illumina	NovaSeq	2x151	1407544084		0	2018-11-29	2018-11-29	Yu, Ka Man Jasmine	Barry, Kerrie
CSP	1338	Mullet, John	1190877	Sorghum bicolor R07020 internode growth and development Gene Expression Profiling	CTBZZ	Complete	2018-11-29	PRJNA538579	SAMN11512582	SRP195231	Segment QC: Completed	2018-11-29	Illumina RNASeq w/PolyA Selection, Plates	CTBZZ	178115	R1INT3-3C	INT3-3C	SbR07020_RNA_P2	B2	2018-03-30	2018-04-19		Quantity+Quality	Pass	5	77.9	37.96 M reads	Illumina	NovaSeq	2x151	5401982720		0	2018-11-29	2018-11-29	Yu, Ka Man Jasmine	Barry, Kerrie
CSP	1338	Mullet, John	1190877	Sorghum bicolor R07020 internode growth and development Gene Expression Profiling	CTCAA	Complete	2018-11-29	PRJNA538580	SAMN11512581	SRP195192	Segment QC: Completed	2018-11-29	Illumina RNASeq w/PolyA Selection, Plates	CTCAA	178116	R2INT3-3C	INT3-3C	SbR07020_RNA_P2	C2	2018-03-30	2018-04-19		Quantity+Quality	Pass	9.7	124.2	42.69 M reads	Illumina	NovaSeq	2x151	1394554158		0	2018-11-29	2018-11-29	Yu, Ka Man Jasmine	Barry, Kerrie
CSP	1338	Mullet, John	1190877	Sorghum bicolor R07020 internode growth and development Gene Expression Profiling	CTCAA	Complete	2018-11-29	PRJNA538580	SAMN11512581	SRP195192	Segment QC: Completed	2018-11-29	Illumina RNASeq w/PolyA Selection, Plates	CTCAA	178116	R2INT3-3C	INT3-3C	SbR07020_RNA_P2	C2	2018-03-30	2018-04-19		Quantity+Quality	Pass	9.7	124.2	42.69 M reads	Illumina	NovaSeq	2x151	6515361892		0	2018-11-29	2018-11-29	Yu, Ka Man Jasmine	Barry, Kerrie
CSP	1338	Mullet, John	1190877	Sorghum bicolor R07020 internode growth and development Gene Expression Profiling	CTCAB	Complete	2018-11-29	PRJNA538581	SAMN11512673	SRP195267	Segment QC: Completed	2018-11-29	Illumina RNASeq w/PolyA Selection, Plates	CTCAB	178117	R3INT3-3C	INT3-3C	SbR07020_RNA_P2	D2	2018-03-30	2018-04-19		Quantity+Quality	Pass	10.4	134.5	36.53 M reads	Illumina	NovaSeq	2x151	5131169052		0	2018-11-29	2018-11-29	Yu, Ka Man Jasmine	Barry, Kerrie
CSP	1338	Mullet, John	1190877	Sorghum bicolor R07020 internode growth and development Gene Expression Profiling	CTCAB	Complete	2018-11-29	PRJNA538581	SAMN11512673	SRP195267	Segment QC: Completed	2018-11-29	Illumina RNASeq w/PolyA Selection, Plates	CTCAB	178117	R3INT3-3C	INT3-3C	SbR07020_RNA_P2	D2	2018-03-30	2018-04-19		Quantity+Quality	Pass	10.4	134.5	36.53 M reads	Illumina	NovaSeq	2x151	1551069282		0	2018-11-29	2018-11-29	Yu, Ka Man Jasmine	Barry, Kerrie
CSP	1338	Mullet, John	1190877	Sorghum bicolor R07020 internode growth and development Gene Expression Profiling	CTCAC	Complete	2018-11-29	PRJNA538582	SAMN11512580	SRP195282	Segment QC: Completed	2018-11-29	Illumina RNASeq w/PolyA Selection, Plates	CTCAC	178118	R1INT3-1R	INT3-1R	SbR07020_RNA_P2	E2	2018-03-30	2018-04-19		Quantity+Quality	Pass	4.6	75.86	41.4 M reads	Illumina	NovaSeq	2x151	7824066812		0	2018-11-29	2018-11-29	Yu, Ka Man Jasmine	Barry, Kerrie
CSP	1338	Mullet, John	1190877	Sorghum bicolor R07020 internode growth and development Gene Expression Profiling	CTCAC	Complete	2018-11-29	PRJNA538582	SAMN11512580		SOW: Complete	2018-11-29	Illumina RNASeq w/PolyA Selection, Plates	CTCAC	178118	R1INT3-1R	INT3-1R	SbR07020_RNA_P2	E2	2018-03-30	2018-04-19		Quantity+Quality	Pass	4.6	75.86	41.4 M reads	Illumina	NovaSeq				0	2018-11-29	2018-11-29	Yu, Ka Man Jasmine	Barry, Kerrie
CSP	1338	Mullet, John	1190877	Sorghum bicolor R07020 internode growth and development Gene Expression Profiling	CTCAG	Complete	2018-11-29	PRJNA538583	SAMN11512579	SRP195188	Segment QC: Completed	2018-11-29	Illumina RNASeq w/PolyA Selection, Plates	CTCAG	178119	R2INT3-1R	INT3-1R	SbR07020_RNA_P2	F2	2018-03-30	2018-04-19		Quantity+Quality	Pass	6.1	85.55	32.95 M reads	Illumina	NovaSeq	2x151	1331791612		0	2018-11-29	2018-11-29	Yu, Ka Man Jasmine	Barry, Kerrie
CSP	1338	Mullet, John	1190877	Sorghum bicolor R07020 internode growth and development Gene Expression Profiling	CTCAG	Complete	2018-11-29	PRJNA538583	SAMN11512579	SRP195188	Segment QC: Completed	2018-11-29	Illumina RNASeq w/PolyA Selection, Plates	CTCAG	178119	R2INT3-1R	INT3-1R	SbR07020_RNA_P2	F2	2018-03-30	2018-04-19		Quantity+Quality	Pass	6.1	85.55	32.95 M reads	Illumina	NovaSeq	2x151	4793607948		0	2018-11-29	2018-11-29	Yu, Ka Man Jasmine	Barry, Kerrie
CSP	1338	Mullet, John	1190877	Sorghum bicolor R07020 internode growth and development Gene Expression Profiling	CTCAH	Complete	2018-11-29	PRJNA538584	SAMN11512578	SRP195195	Segment QC: Completed	2018-11-29	Illumina RNASeq w/PolyA Selection, Plates	CTCAH	178120	R3INT3-1R	INT3-1R	SbR07020_RNA_P2	G2	2018-03-30	2018-04-19		Quantity+Quality	Pass	5.4	80.67	40.73 M reads	Illumina	NovaSeq	2x151	7511646906		0	2018-11-29	2018-11-29	Yu, Ka Man Jasmine	Barry, Kerrie
CSP	1338	Mullet, John	1190877	Sorghum bicolor R07020 internode growth and development Gene Expression Profiling	CTCAH	Complete	2018-11-29	PRJNA538584	SAMN11512578		SOW: Complete	2018-11-29	Illumina RNASeq w/PolyA Selection, Plates	CTCAH	178120	R3INT3-1R	INT3-1R	SbR07020_RNA_P2	G2	2018-03-30	2018-04-19		Quantity+Quality	Pass	5.4	80.67	40.73 M reads	Illumina	NovaSeq				0	2018-11-29	2018-11-29	Yu, Ka Man Jasmine	Barry, Kerrie
CSP	1338	Mullet, John	1190877	Sorghum bicolor R07020 internode growth and development Gene Expression Profiling	CTCAN	Complete	2018-11-29	PRJNA538585	SAMN11512674	SRP195163	Segment QC: Completed	2018-11-29	Illumina RNASeq w/PolyA Selection, Plates	CTCAN	178121	R1INT3-2R	INT3-2R	SbR07020_RNA_P2	H2	2018-03-30	2018-04-19		Quantity+Quality	Pass	2.8	66.56	34.59 M reads	Illumina	NovaSeq	2x151	1626616092		0	2018-11-29	2018-11-29	Yu, Ka Man Jasmine	Barry, Kerrie
CSP	1338	Mullet, John	1190877	Sorghum bicolor R07020 internode growth and development Gene Expression Profiling	CTCAN	Complete	2018-11-29	PRJNA538585	SAMN11512674	SRP195163	Segment QC: Completed	2018-11-29	Illumina RNASeq w/PolyA Selection, Plates	CTCAN	178121	R1INT3-2R	INT3-2R	SbR07020_RNA_P2	H2	2018-03-30	2018-04-19		Quantity+Quality	Pass	2.8	66.56	34.59 M reads	Illumina	NovaSeq	2x151	4691136026		0	2018-11-29	2018-11-29	Yu, Ka Man Jasmine	Barry, Kerrie
CSP	1338	Mullet, John	1190877	Sorghum bicolor R07020 internode growth and development Gene Expression Profiling	CTCAO	Complete	2018-11-29	PRJNA538586	SAMN11512577	SRP195162	Segment QC: Completed	2018-11-29	Illumina RNASeq w/PolyA Selection, Plates	CTCAO	178122	R2INT3-2R	INT3-2R	SbR07020_RNA_P2	A3	2018-03-30	2018-04-19		Quantity+Quality	Pass	10.7	141.1	39.49 M reads	Illumina	NovaSeq	2x151	7227739122		0	2018-11-29	2018-11-29	Yu, Ka Man Jasmine	Barry, Kerrie
CSP	1338	Mullet, John	1190877	Sorghum bicolor R07020 internode growth and development Gene Expression Profiling	CTCAO	Complete	2018-11-29	PRJNA538586	SAMN11512577		SOW: Complete	2018-11-29	Illumina RNASeq w/PolyA Selection, Plates	CTCAO	178122	R2INT3-2R	INT3-2R	SbR07020_RNA_P2	A3	2018-03-30	2018-04-19		Quantity+Quality	Pass	10.7	141.1	39.49 M reads	Illumina	NovaSeq				0	2018-11-29	2018-11-29	Yu, Ka Man Jasmine	Barry, Kerrie
CSP	1338	Mullet, John	1190877	Sorghum bicolor R07020 internode growth and development Gene Expression Profiling	CTCAP	Complete	2018-11-29	PRJNA538587	SAMN11512576	SRP195153	Segment QC: Completed	2018-11-29	Illumina RNASeq w/PolyA Selection, Plates	CTCAP	178123	R3INT3-2R	INT3-2R	SbR07020_RNA_P2	B3	2018-03-30	2018-04-19		Quantity+Quality	Pass	5.3	80.07	33.06 M reads	Illumina	NovaSeq	2x151	1792957692		0	2018-11-29	2018-11-29	Yu, Ka Man Jasmine	Barry, Kerrie
CSP	1338	Mullet, John	1190877	Sorghum bicolor R07020 internode growth and development Gene Expression Profiling	CTCAP	Complete	2018-11-29	PRJNA538587	SAMN11512576	SRP195153	Segment QC: Completed	2018-11-29	Illumina RNASeq w/PolyA Selection, Plates	CTCAP	178123	R3INT3-2R	INT3-2R	SbR07020_RNA_P2	B3	2018-03-30	2018-04-19		Quantity+Quality	Pass	5.3	80.07	33.06 M reads	Illumina	NovaSeq	2x151	4330744628		0	2018-11-29	2018-11-29	Yu, Ka Man Jasmine	Barry, Kerrie
CSP	1338	Mullet, John	1190877	Sorghum bicolor R07020 internode growth and development Gene Expression Profiling	CTCAS	Complete	2018-11-29	PRJNA538588	SAMN11512575	SRP195223	Segment QC: Completed	2018-11-29	Illumina RNASeq w/PolyA Selection, Plates	CTCAS	178124	R1INT3-3R	INT3-3R	SbR07020_RNA_P2	C3	2018-03-30	2018-04-19		Quantity+Quality	Pass	12.5	187	37.65 M reads	Illumina	NovaSeq	2x151	969178098		0	2018-11-29	2018-11-29	Yu, Ka Man Jasmine	Barry, Kerrie
CSP	1338	Mullet, John	1190877	Sorghum bicolor R07020 internode growth and development Gene Expression Profiling	CTCAS	Complete	2018-11-29	PRJNA538588	SAMN11512575	SRP195223	Segment QC: Completed	2018-11-29	Illumina RNASeq w/PolyA Selection, Plates	CTCAS	178124	R1INT3-3R	INT3-3R	SbR07020_RNA_P2	C3	2018-03-30	2018-04-19		Quantity+Quality	Pass	12.5	187	37.65 M reads	Illumina	NovaSeq	2x151	5946049612		0	2018-11-29	2018-11-29	Yu, Ka Man Jasmine	Barry, Kerrie
CSP	1338	Mullet, John	1190877	Sorghum bicolor R07020 internode growth and development Gene Expression Profiling	CTCAT	Complete	2018-11-29	PRJNA538589	SAMN11512675	SRP195151	Segment QC: Completed	2018-11-29	Illumina RNASeq w/PolyA Selection, Plates	CTCAT	178125	R2INT3-3R	INT3-3R	SbR07020_RNA_P2	D3	2018-03-30	2018-04-19		Quantity+Quality	Pass	13.3	220.7	36.4 M reads	Illumina	NovaSeq	2x151	5134807246		0	2018-11-29	2018-11-29	Yu, Ka Man Jasmine	Barry, Kerrie
CSP	1338	Mullet, John	1190877	Sorghum bicolor R07020 internode growth and development Gene Expression Profiling	CTCAT	Complete	2018-11-29	PRJNA538589	SAMN11512675	SRP195151	Segment QC: Completed	2018-11-29	Illumina RNASeq w/PolyA Selection, Plates	CTCAT	178125	R2INT3-3R	INT3-3R	SbR07020_RNA_P2	D3	2018-03-30	2018-04-19		Quantity+Quality	Pass	13.3	220.7	36.4 M reads	Illumina	NovaSeq	2x151	1518543882		0	2018-11-29	2018-11-29	Yu, Ka Man Jasmine	Barry, Kerrie
CSP	1338	Mullet, John	1190877	Sorghum bicolor R07020 internode growth and development Gene Expression Profiling	CTCAU	Complete	2018-11-29	PRJNA538590	SAMN11512574	SRP195150	Segment QC: Completed	2018-11-29	Illumina RNASeq w/PolyA Selection, Plates	CTCAU	178126	R3INT3-3R	INT3-3R	SbR07020_RNA_P2	E3	2018-03-30	2018-04-19		Quantity+Quality	Pass	14.7	321.8	38.89 M reads	Illumina	NovaSeq	2x151	6141928926		0	2018-11-29	2018-11-29	Yu, Ka Man Jasmine	Barry, Kerrie
CSP	1338	Mullet, John	1190877	Sorghum bicolor R07020 internode growth and development Gene Expression Profiling	CTCAU	Complete	2018-11-29	PRJNA538590	SAMN11512574	SRP195150	Segment QC: Completed	2018-11-29	Illumina RNASeq w/PolyA Selection, Plates	CTCAU	178126	R3INT3-3R	INT3-3R	SbR07020_RNA_P2	E3	2018-03-30	2018-04-19		Quantity+Quality	Pass	14.7	321.8	38.89 M reads	Illumina	NovaSeq	2x151	922444806		0	2018-11-29	2018-11-29	Yu, Ka Man Jasmine	Barry, Kerrie
CSP	1338	Mullet, John	1190877	Sorghum bicolor R07020 internode growth and development Gene Expression Profiling	CTCAW	Complete	2018-11-29	PRJNA538591	SAMN11512573	SRP195152	Segment QC: Completed	2018-11-29	Illumina RNASeq w/PolyA Selection, Plates	CTCAW	178127	R1INT4-1C	INT4-1C	SbR07020_RNA_P2	F3	2018-03-30	2018-04-19		Quantity+Quality	Pass	0	27.74	33.19 M reads	Illumina	NovaSeq	2x151	1439103688		0	2018-11-29	2018-11-29	Yu, Ka Man Jasmine	Barry, Kerrie
CSP	1338	Mullet, John	1190877	Sorghum bicolor R07020 internode growth and development Gene Expression Profiling	CTCAW	Complete	2018-11-29	PRJNA538591	SAMN11512573	SRP195152	Segment QC: Completed	2018-11-29	Illumina RNASeq w/PolyA Selection, Plates	CTCAW	178127	R1INT4-1C	INT4-1C	SbR07020_RNA_P2	F3	2018-03-30	2018-04-19		Quantity+Quality	Pass	0	27.74	33.19 M reads	Illumina	NovaSeq	2x151	4725822840		0	2018-11-29	2018-11-29	Yu, Ka Man Jasmine	Barry, Kerrie
CSP	1338	Mullet, John	1190877	Sorghum bicolor R07020 internode growth and development Gene Expression Profiling	CTCAX	Complete	2018-11-29	PRJNA538592	SAMN11512572	SRP195157	Segment QC: Completed	2018-11-29	Illumina RNASeq w/PolyA Selection, Plates	CTCAX	178128	R2INT4-1C	INT4-1C	SbR07020_RNA_P2	G3	2018-03-30	2018-04-19		Quantity+Quality	Pass	1.1	59.88	39.67 M reads	Illumina	NovaSeq	2x151	5255763984		0	2018-11-29	2018-11-29	Yu, Ka Man Jasmine	Barry, Kerrie
CSP	1338	Mullet, John	1190877	Sorghum bicolor R07020 internode growth and development Gene Expression Profiling	CTCAX	Complete	2018-11-29	PRJNA538592	SAMN11512572	SRP195157	Segment QC: Completed	2018-11-29	Illumina RNASeq w/PolyA Selection, Plates	CTCAX	178128	R2INT4-1C	INT4-1C	SbR07020_RNA_P2	G3	2018-03-30	2018-04-19		Quantity+Quality	Pass	1.1	59.88	39.67 M reads	Illumina	NovaSeq	2x151	1967238268		0	2018-11-29	2018-11-29	Yu, Ka Man Jasmine	Barry, Kerrie
CSP	1338	Mullet, John	1190877	Sorghum bicolor R07020 internode growth and development Gene Expression Profiling	CTCAY	Complete	2018-11-29	PRJNA538593	SAMN11512669	SRP195266	Segment QC: Completed	2018-11-29	Illumina RNASeq w/PolyA Selection, Plates	CTCAY	178129	R3INT4-1C	INT4-1C	SbR07020_RNA_P2	H3	2018-03-30	2018-04-19		Quantity+Quality	Pass	0	49.99	26.62 M reads	Illumina	NovaSeq	2x151	3476567526		0	2018-11-29	2018-11-29	Yu, Ka Man Jasmine	Barry, Kerrie
CSP	1338	Mullet, John	1190877	Sorghum bicolor R07020 internode growth and development Gene Expression Profiling	CTCAY	Complete	2018-11-29	PRJNA538593	SAMN11512669	SRP195266	Segment QC: Completed	2018-11-29	Illumina RNASeq w/PolyA Selection, Plates	CTCAY	178129	R3INT4-1C	INT4-1C	SbR07020_RNA_P2	H3	2018-03-30	2018-04-19		Quantity+Quality	Pass	0	49.99	26.62 M reads	Illumina	NovaSeq	2x151	1387571314		0	2018-11-29	2018-11-29	Yu, Ka Man Jasmine	Barry, Kerrie
CSP	1338	Mullet, John	1190877	Sorghum bicolor R07020 internode growth and development Gene Expression Profiling	CTCAZ	Complete	2018-11-29	PRJNA538594	SAMN11512571	SRP195284	Segment QC: Completed	2018-11-29	Illumina RNASeq w/PolyA Selection, Plates	CTCAZ	178130	R1INT4-2C	INT4-2C	SbR07020_RNA_P2	A4	2018-03-30	2018-04-19		Quantity+Quality	Pass	0	37.87	35.87 M reads	Illumina	NovaSeq	2x151	4791528980		0	2018-11-29	2018-11-29	Yu, Ka Man Jasmine	Barry, Kerrie
CSP	1338	Mullet, John	1190877	Sorghum bicolor R07020 internode growth and development Gene Expression Profiling	CTCAZ	Complete	2018-11-29	PRJNA538594	SAMN11512571	SRP195284	Segment QC: Completed	2018-11-29	Illumina RNASeq w/PolyA Selection, Plates	CTCAZ	178130	R1INT4-2C	INT4-2C	SbR07020_RNA_P2	A4	2018-03-30	2018-04-19		Quantity+Quality	Pass	0	37.87	35.87 M reads	Illumina	NovaSeq	2x151	1773703682		0	2018-11-29	2018-11-29	Yu, Ka Man Jasmine	Barry, Kerrie
CSP	1338	Mullet, John	1190877	Sorghum bicolor R07020 internode growth and development Gene Expression Profiling	CTCBA	Complete	2018-11-29	PRJNA538595	SAMN11512570	SRP195225	Segment QC: Completed	2018-11-29	Illumina RNASeq w/PolyA Selection, Plates	CTCBA	178131	R2INT4-2C	INT4-2C	SbR07020_RNA_P2	B4	2018-03-30	2018-04-19		Quantity+Quality	Pass	0	41.52	35.52 M reads	Illumina	NovaSeq	2x151	4963053806		0	2018-11-29	2018-11-29	Yu, Ka Man Jasmine	Barry, Kerrie
CSP	1338	Mullet, John	1190877	Sorghum bicolor R07020 internode growth and development Gene Expression Profiling	CTCBA	Complete	2018-11-29	PRJNA538595	SAMN11512570	SRP195225	Segment QC: Completed	2018-11-29	Illumina RNASeq w/PolyA Selection, Plates	CTCBA	178131	R2INT4-2C	INT4-2C	SbR07020_RNA_P2	B4	2018-03-30	2018-04-19		Quantity+Quality	Pass	0	41.52	35.52 M reads	Illumina	NovaSeq	2x151	1415558560		0	2018-11-29	2018-11-29	Yu, Ka Man Jasmine	Barry, Kerrie
CSP	1338	Mullet, John	1190877	Sorghum bicolor R07020 internode growth and development Gene Expression Profiling	CTCBB	Complete	2018-11-29	PRJNA538596	SAMN11512569	SRP195226	Segment QC: Completed	2018-11-29	Illumina RNASeq w/PolyA Selection, Plates	CTCBB	178132	R3INT4-2C	INT4-2C	SbR07020_RNA_P2	C4	2018-03-30	2018-04-19		Quantity+Quality	Pass	0	17.13	33.55 M reads	Illumina	NovaSeq	2x151	4517859298		0	2018-11-29	2018-11-29	Yu, Ka Man Jasmine	Barry, Kerrie
CSP	1338	Mullet, John	1190877	Sorghum bicolor R07020 internode growth and development Gene Expression Profiling	CTCBB	Complete	2018-11-29	PRJNA538596	SAMN11512569	SRP195226	Segment QC: Completed	2018-11-29	Illumina RNASeq w/PolyA Selection, Plates	CTCBB	178132	R3INT4-2C	INT4-2C	SbR07020_RNA_P2	C4	2018-03-30	2018-04-19		Quantity+Quality	Pass	0	17.13	33.55 M reads	Illumina	NovaSeq	2x151	1821672758		0	2018-11-29	2018-11-29	Yu, Ka Man Jasmine	Barry, Kerrie
CSP	1338	Mullet, John	1190877	Sorghum bicolor R07020 internode growth and development Gene Expression Profiling	CTCBC	Complete	2018-11-29	PRJNA537621	SAMN11512685	SRP195227	Segment QC: Completed	2018-11-29	Illumina RNASeq w/PolyA Selection, Plates	CTCBC	178133	R1INT4-3C	INT4-3C	SbR07020_RNA_P2	D4	2018-03-30	2018-04-19		Quantity+Quality	Pass	0	29.12	36.67 M reads	Illumina	NovaSeq	2x151	4909479610		0	2018-11-29	2018-11-29	Yu, Ka Man Jasmine	Barry, Kerrie
CSP	1338	Mullet, John	1190877	Sorghum bicolor R07020 internode growth and development Gene Expression Profiling	CTCBC	Complete	2018-11-29	PRJNA537621	SAMN11512685	SRP195227	Segment QC: Completed	2018-11-29	Illumina RNASeq w/PolyA Selection, Plates	CTCBC	178133	R1INT4-3C	INT4-3C	SbR07020_RNA_P2	D4	2018-03-30	2018-04-19		Quantity+Quality	Pass	0	29.12	36.67 M reads	Illumina	NovaSeq	2x151	1597707444		0	2018-11-29	2018-11-29	Yu, Ka Man Jasmine	Barry, Kerrie
CSP	1338	Mullet, John	1190877	Sorghum bicolor R07020 internode growth and development Gene Expression Profiling	CTCBG	Complete	2018-11-29	PRJNA537622	SAMN11512568	SRP195248	Segment QC: Completed	2018-11-29	Illumina RNASeq w/PolyA Selection, Plates	CTCBG	178134	R2INT4-3C	INT4-3C	SbR07020_RNA_P2	E4	2018-03-30	2018-04-19		Quantity+Quality	Pass	0	38.59	38.05 M reads	Illumina	NovaSeq	2x151	1780782864		0	2018-11-29	2018-11-29	Yu, Ka Man Jasmine	Barry, Kerrie
CSP	1338	Mullet, John	1190877	Sorghum bicolor R07020 internode growth and development Gene Expression Profiling	CTCBG	Complete	2018-11-29	PRJNA537622	SAMN11512568	SRP195248	Segment QC: Completed	2018-11-29	Illumina RNASeq w/PolyA Selection, Plates	CTCBG	178134	R2INT4-3C	INT4-3C	SbR07020_RNA_P2	E4	2018-03-30	2018-04-19		Quantity+Quality	Pass	0	38.59	38.05 M reads	Illumina	NovaSeq	2x151	5116098346		0	2018-11-29	2018-11-29	Yu, Ka Man Jasmine	Barry, Kerrie
CSP	1338	Mullet, John	1190877	Sorghum bicolor R07020 internode growth and development Gene Expression Profiling	CTCBH	Complete	2018-11-29	PRJNA537623	SAMN11512567	SRP195275	Segment QC: Completed	2018-11-29	Illumina RNASeq w/PolyA Selection, Plates	CTCBH	178135	R3INT4-3C	INT4-3C	SbR07020_RNA_P2	F4	2018-03-30	2018-04-19		Quantity+Quality	Pass	0	31.62	33.04 M reads	Illumina	NovaSeq	2x151	4593427248		0	2018-11-29	2018-11-29	Yu, Ka Man Jasmine	Barry, Kerrie
CSP	1338	Mullet, John	1190877	Sorghum bicolor R07020 internode growth and development Gene Expression Profiling	CTCBH	Complete	2018-11-29	PRJNA537623	SAMN11512567	SRP195275	Segment QC: Completed	2018-11-29	Illumina RNASeq w/PolyA Selection, Plates	CTCBH	178135	R3INT4-3C	INT4-3C	SbR07020_RNA_P2	F4	2018-03-30	2018-04-19		Quantity+Quality	Pass	0	31.62	33.04 M reads	Illumina	NovaSeq	2x151	1325722318		0	2018-11-29	2018-11-29	Yu, Ka Man Jasmine	Barry, Kerrie
CSP	1338	Mullet, John	1190877	Sorghum bicolor R07020 internode growth and development Gene Expression Profiling	CTCBN	Complete	2018-11-29	PRJNA537624	SAMN11512566	SRP195252	Segment QC: Completed	2018-11-29	Illumina RNASeq w/PolyA Selection, Plates	CTCBN	178136	R1INT4-4C	INT4-4C	SbR07020_RNA_P2	G4	2018-03-30	2018-04-19		Quantity+Quality	Pass	0	43.1	40.63 M reads	Illumina	NovaSeq	2x151	5851063968		0	2018-11-29	2018-11-29	Yu, Ka Man Jasmine	Barry, Kerrie
CSP	1338	Mullet, John	1190877	Sorghum bicolor R07020 internode growth and development Gene Expression Profiling	CTCBN	Complete	2018-11-29	PRJNA537624	SAMN11512566	SRP195252	Segment QC: Completed	2018-11-29	Illumina RNASeq w/PolyA Selection, Plates	CTCBN	178136	R1INT4-4C	INT4-4C	SbR07020_RNA_P2	G4	2018-03-30	2018-04-19		Quantity+Quality	Pass	0	43.1	40.63 M reads	Illumina	NovaSeq	2x151	1506403482		0	2018-11-29	2018-11-29	Yu, Ka Man Jasmine	Barry, Kerrie
CSP	1338	Mullet, John	1190877	Sorghum bicolor R07020 internode growth and development Gene Expression Profiling	CTCBO	Complete	2018-11-29	PRJNA537625	SAMN11512660	SRP195186	Segment QC: Completed	2018-11-29	Illumina RNASeq w/PolyA Selection, Plates	CTCBO	178137	R2INT4-4C	INT4-4C	SbR07020_RNA_P2	H4	2018-03-30	2018-04-19		Quantity+Quality	Pass	0	46.06	34.14 M reads	Illumina	NovaSeq	2x151	1536164374		0	2018-11-29	2018-11-29	Yu, Ka Man Jasmine	Barry, Kerrie
CSP	1338	Mullet, John	1190877	Sorghum bicolor R07020 internode growth and development Gene Expression Profiling	CTCBO	Complete	2018-11-29	PRJNA537625	SAMN11512660	SRP195186	Segment QC: Completed	2018-11-29	Illumina RNASeq w/PolyA Selection, Plates	CTCBO	178137	R2INT4-4C	INT4-4C	SbR07020_RNA_P2	H4	2018-03-30	2018-04-19		Quantity+Quality	Pass	0	46.06	34.14 M reads	Illumina	NovaSeq	2x151	4595579904		0	2018-11-29	2018-11-29	Yu, Ka Man Jasmine	Barry, Kerrie
CSP	1338	Mullet, John	1190877	Sorghum bicolor R07020 internode growth and development Gene Expression Profiling	CTCBP	Complete	2018-11-29	PRJNA537626	SAMN11512565	SRP195185	Segment QC: Completed	2018-11-29	Illumina RNASeq w/PolyA Selection, Plates	CTCBP	178138	R3INT4-4C	INT4-4C	SbR07020_RNA_P2	A5	2018-03-30	2018-04-19		Quantity+Quality	Pass	0	30.06	34.33 M reads	Illumina	NovaSeq	2x151	1476388608		0	2018-11-29	2018-11-29	Yu, Ka Man Jasmine	Barry, Kerrie
CSP	1338	Mullet, John	1190877	Sorghum bicolor R07020 internode growth and development Gene Expression Profiling	CTCBP	Complete	2018-11-29	PRJNA537626	SAMN11512565	SRP195185	Segment QC: Completed	2018-11-29	Illumina RNASeq w/PolyA Selection, Plates	CTCBP	178138	R3INT4-4C	INT4-4C	SbR07020_RNA_P2	A5	2018-03-30	2018-04-19		Quantity+Quality	Pass	0	30.06	34.33 M reads	Illumina	NovaSeq	2x151	4667165984		0	2018-11-29	2018-11-29	Yu, Ka Man Jasmine	Barry, Kerrie
CSP	1338	Mullet, John	1190877	Sorghum bicolor R07020 internode growth and development Gene Expression Profiling	CTCBS	Complete	2018-11-29	PRJNA537627	SAMN11512564	SRP195177	Segment QC: Completed	2018-11-29	Illumina RNASeq w/PolyA Selection, Plates	CTCBS	178139	R1INT4-5C	INT4-5C	SbR07020_RNA_P2	B5	2018-03-30	2018-04-19		Quantity+Quality	Pass	5	78.03	33.02 M reads	Illumina	NovaSeq	2x151	4846004042		0	2018-11-29	2018-11-29	Yu, Ka Man Jasmine	Barry, Kerrie
CSP	1338	Mullet, John	1190877	Sorghum bicolor R07020 internode growth and development Gene Expression Profiling	CTCBS	Complete	2018-11-29	PRJNA537627	SAMN11512564	SRP195177	Segment QC: Completed	2018-11-29	Illumina RNASeq w/PolyA Selection, Plates	CTCBS	178139	R1INT4-5C	INT4-5C	SbR07020_RNA_P2	B5	2018-03-30	2018-04-19		Quantity+Quality	Pass	5	78.03	33.02 M reads	Illumina	NovaSeq	2x151	1193649564		0	2018-11-29	2018-11-29	Yu, Ka Man Jasmine	Barry, Kerrie
CSP	1338	Mullet, John	1190877	Sorghum bicolor R07020 internode growth and development Gene Expression Profiling	CTCBT	Complete	2018-11-29	PRJNA537628	SAMN11512563	SRP195183	Segment QC: Completed	2018-11-29	Illumina RNASeq w/PolyA Selection, Plates	CTCBT	178140	R2INT4-5C	INT4-5C	SbR07020_RNA_P2	C5	2018-03-30	2018-04-19		Quantity+Quality	Pass	6.9	91.4	38.68 M reads	Illumina	NovaSeq	2x151	5614703064		0	2018-11-29	2018-11-29	Yu, Ka Man Jasmine	Barry, Kerrie
CSP	1338	Mullet, John	1190877	Sorghum bicolor R07020 internode growth and development Gene Expression Profiling	CTCBT	Complete	2018-11-29	PRJNA537628	SAMN11512563	SRP195183	Segment QC: Completed	2018-11-29	Illumina RNASeq w/PolyA Selection, Plates	CTCBT	178140	R2INT4-5C	INT4-5C	SbR07020_RNA_P2	C5	2018-03-30	2018-04-19		Quantity+Quality	Pass	6.9	91.4	38.68 M reads	Illumina	NovaSeq	2x151	1269080104		0	2018-11-29	2018-11-29	Yu, Ka Man Jasmine	Barry, Kerrie
CSP	1338	Mullet, John	1190877	Sorghum bicolor R07020 internode growth and development Gene Expression Profiling	CTCBU	Complete	2018-11-29	PRJNA537629	SAMN11512676	SRP195181	Segment QC: Completed	2018-11-29	Illumina RNASeq w/PolyA Selection, Plates	CTCBU	178141	R3INT4-5C	INT4-5C	SbR07020_RNA_P2	D5	2018-03-30	2018-04-19		Quantity+Quality	Pass	4.9	77.8	36.11 M reads	Illumina	NovaSeq	2x151	1611015074		0	2018-11-29	2018-11-29	Yu, Ka Man Jasmine	Barry, Kerrie
CSP	1338	Mullet, John	1190877	Sorghum bicolor R07020 internode growth and development Gene Expression Profiling	CTCBU	Complete	2018-11-29	PRJNA537629	SAMN11512676	SRP195181	Segment QC: Completed	2018-11-29	Illumina RNASeq w/PolyA Selection, Plates	CTCBU	178141	R3INT4-5C	INT4-5C	SbR07020_RNA_P2	D5	2018-03-30	2018-04-19		Quantity+Quality	Pass	4.9	77.8	36.11 M reads	Illumina	NovaSeq	2x151	4796242294		0	2018-11-29	2018-11-29	Yu, Ka Man Jasmine	Barry, Kerrie
CSP	1338	Mullet, John	1190877	Sorghum bicolor R07020 internode growth and development Gene Expression Profiling	CTCBW	Complete	2018-11-29	PRJNA537630	SAMN11512562	SRP195182	Segment QC: Completed	2018-11-29	Illumina RNASeq w/PolyA Selection, Plates	CTCBW	178142	R1INT4-1R	INT4-1R	SbR07020_RNA_P2	E5	2018-03-30	2018-04-19		Quantity+Quality	Pass	0	47.68	38.23 M reads	Illumina	NovaSeq	2x151	1835342184		0	2018-11-29	2018-11-29	Yu, Ka Man Jasmine	Barry, Kerrie
CSP	1338	Mullet, John	1190877	Sorghum bicolor R07020 internode growth and development Gene Expression Profiling	CTCBW	Complete	2018-11-29	PRJNA537630	SAMN11512562	SRP195182	Segment QC: Completed	2018-11-29	Illumina RNASeq w/PolyA Selection, Plates	CTCBW	178142	R1INT4-1R	INT4-1R	SbR07020_RNA_P2	E5	2018-03-30	2018-04-19		Quantity+Quality	Pass	0	47.68	38.23 M reads	Illumina	NovaSeq	2x151	5203733612		0	2018-11-29	2018-11-29	Yu, Ka Man Jasmine	Barry, Kerrie
CSP	1338	Mullet, John	1190877	Sorghum bicolor R07020 internode growth and development Gene Expression Profiling	CTCBX	Complete	2018-11-29	PRJNA537631	SAMN11512561	SRP195214	Segment QC: Completed	2018-11-29	Illumina RNASeq w/PolyA Selection, Plates	CTCBX	178143	R2INT4-1R	INT4-1R	SbR07020_RNA_P2	F5	2018-03-30	2018-04-19		Quantity+Quality	Pass	6	85.05	37 M reads	Illumina	NovaSeq	2x151	5202155360		0	2018-11-29	2018-11-29	Yu, Ka Man Jasmine	Barry, Kerrie
CSP	1338	Mullet, John	1190877	Sorghum bicolor R07020 internode growth and development Gene Expression Profiling	CTCBX	Complete	2018-11-29	PRJNA537631	SAMN11512561	SRP195214	Segment QC: Completed	2018-11-29	Illumina RNASeq w/PolyA Selection, Plates	CTCBX	178143	R2INT4-1R	INT4-1R	SbR07020_RNA_P2	F5	2018-03-30	2018-04-19		Quantity+Quality	Pass	6	85.05	37 M reads	Illumina	NovaSeq	2x151	1677218004		0	2018-11-29	2018-11-29	Yu, Ka Man Jasmine	Barry, Kerrie
CSP	1338	Mullet, John	1190877	Sorghum bicolor R07020 internode growth and development Gene Expression Profiling	CTCBY	Complete	2018-11-29	PRJNA537632	SAMN11512560	SRP195213	Segment QC: Completed	2018-11-29	Illumina RNASeq w/PolyA Selection, Plates	CTCBY	178144	R3INT4-1R	INT4-1R	SbR07020_RNA_P2	G5	2018-03-30	2018-04-19		Quantity+Quality	Pass	1.4	61.07	33.73 M reads	Illumina	NovaSeq	2x151	4556018508		0	2018-11-29	2018-11-29	Yu, Ka Man Jasmine	Barry, Kerrie
CSP	1338	Mullet, John	1190877	Sorghum bicolor R07020 internode growth and development Gene Expression Profiling	CTCBY	Complete	2018-11-29	PRJNA537632	SAMN11512560	SRP195213	Segment QC: Completed	2018-11-29	Illumina RNASeq w/PolyA Selection, Plates	CTCBY	178144	R3INT4-1R	INT4-1R	SbR07020_RNA_P2	G5	2018-03-30	2018-04-19		Quantity+Quality	Pass	1.4	61.07	33.73 M reads	Illumina	NovaSeq	2x151	1744406662		0	2018-11-29	2018-11-29	Yu, Ka Man Jasmine	Barry, Kerrie
CSP	1338	Mullet, John	1190877	Sorghum bicolor R07020 internode growth and development Gene Expression Profiling	CTCBZ	Complete	2018-11-29	PRJNA537633	SAMN11512666	SRP195233	Segment QC: Completed	2018-11-29	Illumina RNASeq w/PolyA Selection, Plates	CTCBZ	178145	R1INT4-2R	INT4-2R	SbR07020_RNA_P2	H5	2018-03-30	2018-04-19		Quantity+Quality	Pass	0.3	57.08	37.99 M reads	Illumina	NovaSeq	2x151	1337159058		0	2018-11-29	2018-11-29	Yu, Ka Man Jasmine	Barry, Kerrie
CSP	1338	Mullet, John	1190877	Sorghum bicolor R07020 internode growth and development Gene Expression Profiling	CTCBZ	Complete	2018-11-29	PRJNA537633	SAMN11512666	SRP195233	Segment QC: Completed	2018-11-29	Illumina RNASeq w/PolyA Selection, Plates	CTCBZ	178145	R1INT4-2R	INT4-2R	SbR07020_RNA_P2	H5	2018-03-30	2018-04-19		Quantity+Quality	Pass	0.3	57.08	37.99 M reads	Illumina	NovaSeq	2x151	5613794648		0	2018-11-29	2018-11-29	Yu, Ka Man Jasmine	Barry, Kerrie
CSP	1338	Mullet, John	1190877	Sorghum bicolor R07020 internode growth and development Gene Expression Profiling	CTCCA	Complete	2018-11-29	PRJNA537634	SAMN11512559	SRP195160	Segment QC: Completed	2018-11-29	Illumina RNASeq w/PolyA Selection, Plates	CTCCA	178146	R2INT4-2R	INT4-2R	SbR07020_RNA_P2	A6	2018-03-30	2018-04-19		Quantity+Quality	Pass	0	25.69	32.71 M reads	Illumina	NovaSeq	2x151	1929743760		0	2018-11-29	2018-11-29	Yu, Ka Man Jasmine	Barry, Kerrie
CSP	1338	Mullet, John	1190877	Sorghum bicolor R07020 internode growth and development Gene Expression Profiling	CTCCA	Complete	2018-11-29	PRJNA537634	SAMN11512559	SRP195160	Segment QC: Completed	2018-11-29	Illumina RNASeq w/PolyA Selection, Plates	CTCCA	178146	R2INT4-2R	INT4-2R	SbR07020_RNA_P2	A6	2018-03-30	2018-04-19		Quantity+Quality	Pass	0	25.69	32.71 M reads	Illumina	NovaSeq	2x151	4315889852		0	2018-11-29	2018-11-29	Yu, Ka Man Jasmine	Barry, Kerrie
CSP	1338	Mullet, John	1190877	Sorghum bicolor R07020 internode growth and development Gene Expression Profiling	CTCCB	Complete	2018-11-29	PRJNA537635	SAMN11512558	SRP195155	Segment QC: Completed	2018-11-29	Illumina RNASeq w/PolyA Selection, Plates	CTCCB	178147	R3INT4-2R	INT4-2R	SbR07020_RNA_P2	B6	2018-03-30	2018-04-19		Quantity+Quality	Pass	0	45.91	33.3 M reads	Illumina	NovaSeq	2x151	4197216536		0	2018-11-29	2018-11-29	Yu, Ka Man Jasmine	Barry, Kerrie
CSP	1338	Mullet, John	1190877	Sorghum bicolor R07020 internode growth and development Gene Expression Profiling	CTCCB	Complete	2018-11-29	PRJNA537635	SAMN11512558	SRP195155	Segment QC: Completed	2018-11-29	Illumina RNASeq w/PolyA Selection, Plates	CTCCB	178147	R3INT4-2R	INT4-2R	SbR07020_RNA_P2	B6	2018-03-30	2018-04-19		Quantity+Quality	Pass	0	45.91	33.3 M reads	Illumina	NovaSeq	2x151	1897536668		0	2018-11-29	2018-11-29	Yu, Ka Man Jasmine	Barry, Kerrie
CSP	1338	Mullet, John	1190877	Sorghum bicolor R07020 internode growth and development Gene Expression Profiling	CTCCC	Complete	2018-11-29	PRJNA537636	SAMN11512557	SRP195218	Segment QC: Completed	2018-11-29	Illumina RNASeq w/PolyA Selection, Plates	CTCCC	178148	R1INT4-3R	INT4-3R	SbR07020_RNA_P2	C6	2018-03-30	2018-04-19		Quantity+Quality	Pass	0	44.99	30.17 M reads	Illumina	NovaSeq	2x151	3815225192		0	2018-11-29	2018-11-29	Yu, Ka Man Jasmine	Barry, Kerrie
CSP	1338	Mullet, John	1190877	Sorghum bicolor R07020 internode growth and development Gene Expression Profiling	CTCCC	Complete	2018-11-29	PRJNA537636	SAMN11512557	SRP195218	Segment QC: Completed	2018-11-29	Illumina RNASeq w/PolyA Selection, Plates	CTCCC	178148	R1INT4-3R	INT4-3R	SbR07020_RNA_P2	C6	2018-03-30	2018-04-19		Quantity+Quality	Pass	0	44.99	30.17 M reads	Illumina	NovaSeq	2x151	1799633704		0	2018-11-29	2018-11-29	Yu, Ka Man Jasmine	Barry, Kerrie
CSP	1338	Mullet, John	1190877	Sorghum bicolor R07020 internode growth and development Gene Expression Profiling	CTCCG	Complete	2018-11-29	PRJNA537637	SAMN11512664	SRP195199	Segment QC: Completed	2018-11-29	Illumina RNASeq w/PolyA Selection, Plates	CTCCG	178149	R2INT4-3R	INT4-3R	SbR07020_RNA_P2	D6	2018-03-30	2018-04-19		Quantity+Quality	Pass	0	36.63	31.67 M reads	Illumina	NovaSeq	2x151	4077507964		0	2018-11-29	2018-11-29	Yu, Ka Man Jasmine	Barry, Kerrie
CSP	1338	Mullet, John	1190877	Sorghum bicolor R07020 internode growth and development Gene Expression Profiling	CTCCG	Complete	2018-11-29	PRJNA537637	SAMN11512664	SRP195199	Segment QC: Completed	2018-11-29	Illumina RNASeq w/PolyA Selection, Plates	CTCCG	178149	R2INT4-3R	INT4-3R	SbR07020_RNA_P2	D6	2018-03-30	2018-04-19		Quantity+Quality	Pass	0	36.63	31.67 M reads	Illumina	NovaSeq	2x151	1720415480		0	2018-11-29	2018-11-29	Yu, Ka Man Jasmine	Barry, Kerrie
CSP	1338	Mullet, John	1190877	Sorghum bicolor R07020 internode growth and development Gene Expression Profiling	CTCCH	Complete	2018-11-29	PRJNA537638	SAMN11512556	SRP195156	Segment QC: Completed	2018-11-29	Illumina RNASeq w/PolyA Selection, Plates	CTCCH	178150	R3INT4-3R	INT4-3R	SbR07020_RNA_P2	E6	2018-03-30	2018-04-19		Quantity+Quality	Pass	0	39.01	36.94 M reads	Illumina	NovaSeq	2x151	5037190578		0	2018-11-29	2018-11-29	Yu, Ka Man Jasmine	Barry, Kerrie
CSP	1338	Mullet, John	1190877	Sorghum bicolor R07020 internode growth and development Gene Expression Profiling	CTCCH	Complete	2018-11-29	PRJNA537638	SAMN11512556	SRP195156	Segment QC: Completed	2018-11-29	Illumina RNASeq w/PolyA Selection, Plates	CTCCH	178150	R3INT4-3R	INT4-3R	SbR07020_RNA_P2	E6	2018-03-30	2018-04-19		Quantity+Quality	Pass	0	39.01	36.94 M reads	Illumina	NovaSeq	2x151	1760425648		0	2018-11-29	2018-11-29	Yu, Ka Man Jasmine	Barry, Kerrie
CSP	1338	Mullet, John	1190877	Sorghum bicolor R07020 internode growth and development Gene Expression Profiling	CTCCN	Complete	2018-11-29	PRJNA537639	SAMN11512555	SRP195158	Segment QC: Completed	2018-11-29	Illumina RNASeq w/PolyA Selection, Plates	CTCCN	178151	R1INT4-4R	INT4-4R	SbR07020_RNA_P2	F6	2018-03-30	2018-04-19		Quantity+Quality	Pass	0	47.52	27.28 M reads	Illumina	NovaSeq	2x151	1204797894		0	2018-11-29	2018-11-29	Yu, Ka Man Jasmine	Barry, Kerrie
CSP	1338	Mullet, John	1190877	Sorghum bicolor R07020 internode growth and development Gene Expression Profiling	CTCCN	Complete	2018-11-29	PRJNA537639	SAMN11512555	SRP195158	Segment QC: Completed	2018-11-29	Illumina RNASeq w/PolyA Selection, Plates	CTCCN	178151	R1INT4-4R	INT4-4R	SbR07020_RNA_P2	F6	2018-03-30	2018-04-19		Quantity+Quality	Pass	0	47.52	27.28 M reads	Illumina	NovaSeq	2x151	3721482278		0	2018-11-29	2018-11-29	Yu, Ka Man Jasmine	Barry, Kerrie
CSP	1338	Mullet, John	1190877	Sorghum bicolor R07020 internode growth and development Gene Expression Profiling	CTCCO	Complete	2018-11-29	PRJNA537640	SAMN11512554	SRP195159	Segment QC: Completed	2018-11-29	Illumina RNASeq w/PolyA Selection, Plates	CTCCO	178152	R2INT4-4R	INT4-4R	SbR07020_RNA_P2	G6	2018-03-30	2018-04-19		Quantity+Quality	Pass	2.9	67.08	38.53 M reads	Illumina	NovaSeq	2x151	1401785246		0	2018-11-29	2018-11-29	Yu, Ka Man Jasmine	Barry, Kerrie
CSP	1338	Mullet, John	1190877	Sorghum bicolor R07020 internode growth and development Gene Expression Profiling	CTCCO	Complete	2018-11-29	PRJNA537640	SAMN11512554	SRP195159	Segment QC: Completed	2018-11-29	Illumina RNASeq w/PolyA Selection, Plates	CTCCO	178152	R2INT4-4R	INT4-4R	SbR07020_RNA_P2	G6	2018-03-30	2018-04-19		Quantity+Quality	Pass	2.9	67.08	38.53 M reads	Illumina	NovaSeq	2x151	5710139896		0	2018-11-29	2018-11-29	Yu, Ka Man Jasmine	Barry, Kerrie
CSP	1338	Mullet, John	1190877	Sorghum bicolor R07020 internode growth and development Gene Expression Profiling	CTCCP	Complete	2018-11-29	PRJNA537641	SAMN11512553	SRP195178	Segment QC: Completed	2018-11-29	Illumina RNASeq w/PolyA Selection, Plates	CTCCP	178153	R3INT4-4R	INT4-4R	SbR07020_RNA_P2	H6	2018-03-30	2018-04-19		Quantity+Quality	Pass	0	22.54	31.61 M reads	Illumina	NovaSeq	2x151	1724519660		0	2018-11-29	2018-11-29	Yu, Ka Man Jasmine	Barry, Kerrie
CSP	1338	Mullet, John	1190877	Sorghum bicolor R07020 internode growth and development Gene Expression Profiling	CTCCP	Complete	2018-11-29	PRJNA537641	SAMN11512553	SRP195178	Segment QC: Completed	2018-11-29	Illumina RNASeq w/PolyA Selection, Plates	CTCCP	178153	R3INT4-4R	INT4-4R	SbR07020_RNA_P2	H6	2018-03-30	2018-04-19		Quantity+Quality	Pass	0	22.54	31.61 M reads	Illumina	NovaSeq	2x151	4073456634		0	2018-11-29	2018-11-29	Yu, Ka Man Jasmine	Barry, Kerrie
CSP	1338	Mullet, John	1190877	Sorghum bicolor R07020 internode growth and development Gene Expression Profiling	CTCCS	Complete	2018-11-29	PRJNA537642	SAMN11512552	SRP195179	Segment QC: Completed	2018-11-29	Illumina RNASeq w/PolyA Selection, Plates	CTCCS	178154	R1INT4-5R	INT4-5R	SbR07020_RNA_P2	A7	2018-03-30	2018-04-19		Quantity+Quality	Pass	11.1	149.8	36.67 M reads	Illumina	NovaSeq	2x151	5218938406		0	2018-11-29	2018-11-29	Yu, Ka Man Jasmine	Barry, Kerrie
CSP	1338	Mullet, John	1190877	Sorghum bicolor R07020 internode growth and development Gene Expression Profiling	CTCCS	Complete	2018-11-29	PRJNA537642	SAMN11512552	SRP195179	Segment QC: Completed	2018-11-29	Illumina RNASeq w/PolyA Selection, Plates	CTCCS	178154	R1INT4-5R	INT4-5R	SbR07020_RNA_P2	A7	2018-03-30	2018-04-19		Quantity+Quality	Pass	11.1	149.8	36.67 M reads	Illumina	NovaSeq	2x151	1507147912		0	2018-11-29	2018-11-29	Yu, Ka Man Jasmine	Barry, Kerrie
CSP	1338	Mullet, John	1190877	Sorghum bicolor R07020 internode growth and development Gene Expression Profiling	CTCCT	Complete	2018-11-29	PRJNA537643	SAMN11512551	SRP195180	Segment QC: Completed	2018-11-29	Illumina RNASeq w/PolyA Selection, Plates	CTCCT	178155	R2INT4-5R	INT4-5R	SbR07020_RNA_P2	B7	2018-03-30	2018-04-19		Quantity+Quality	Pass	10.5	137.3	39.34 M reads	Illumina	NovaSeq	2x151	1761952258		0	2018-11-29	2018-11-29	Yu, Ka Man Jasmine	Barry, Kerrie
CSP	1338	Mullet, John	1190877	Sorghum bicolor R07020 internode growth and development Gene Expression Profiling	CTCCT	Complete	2018-11-29	PRJNA537643	SAMN11512551	SRP195180	Segment QC: Completed	2018-11-29	Illumina RNASeq w/PolyA Selection, Plates	CTCCT	178155	R2INT4-5R	INT4-5R	SbR07020_RNA_P2	B7	2018-03-30	2018-04-19		Quantity+Quality	Pass	10.5	137.3	39.34 M reads	Illumina	NovaSeq	2x151	5328635376		0	2018-11-29	2018-11-29	Yu, Ka Man Jasmine	Barry, Kerrie
CSP	1338	Mullet, John	1190877	Sorghum bicolor R07020 internode growth and development Gene Expression Profiling	CTCCU	Complete	2018-11-29	PRJNA537644	SAMN11512665	SRP195171	Segment QC: Completed	2018-11-29	Illumina RNASeq w/PolyA Selection, Plates	CTCCU	178156	R3INT4-5R	INT4-5R	SbR07020_RNA_P2	C7	2018-03-30	2018-04-19	abnormal profile	Quantity+Quality	Pass	10.6	138	39.26 M reads	Illumina	NovaSeq	2x151	5307928142		0	2018-11-29	2018-11-29	Yu, Ka Man Jasmine	Barry, Kerrie
CSP	1338	Mullet, John	1190877	Sorghum bicolor R07020 internode growth and development Gene Expression Profiling	CTCCU	Complete	2018-11-29	PRJNA537644	SAMN11512665	SRP195171	Segment QC: Completed	2018-11-29	Illumina RNASeq w/PolyA Selection, Plates	CTCCU	178156	R3INT4-5R	INT4-5R	SbR07020_RNA_P2	C7	2018-03-30	2018-04-19	abnormal profile	Quantity+Quality	Pass	10.6	138	39.26 M reads	Illumina	NovaSeq	2x151	1769027212		0	2018-11-29	2018-11-29	Yu, Ka Man Jasmine	Barry, Kerrie

## Sheet: LCM
Table S6B. RNA-sequencing project information and SRA
Source	Database	Accession #
Jie et al., 2023	GenBank	GSE218642
